# Supplementary material for: Soil Metagenomics Reveals Effects of Continuous Sugarcane Cropping on the Structure and Functional Pathway of Rhizospheric Microbial Community
Source: Front Microbiol. 2021 Mar 5;12:627569. doi: 10.3389/fmicb.2021.627569 (PMC7973049; doi:10.3389/fmicb.2021.627569)
Supplement: Supplementary Table 1 — Overview of the assembled sugarcane soil microorganism metagenome. [file Table_1.XLSX]

## Sheet: Table S1
Table S1: Overview of the assembled sugarcane soil microorganism metagenome.
Sample	Raw reads	Raw base (bp)	Clean reads	Clean base(bp)	Percent in raw reads(%)	Percent in raw bases(%)	Contigs	Contigs bases(bp)	N50(bp)	N90(bp)	Max(bp)	Min(bp)
NCC_1	47869678	7228321378	47236244	7126991934	98.6768	98.5982	208154	109646701	533	334	9343	300
NCC_2	45704054	6901312154	45050030	6797574401	98.569	98.4968	261408	131647678	510	334	11301	300
NCC_3	47455122	7165723422	46806182	7061829738	98.6325	98.5501	229943	112951768	491	331	92535	300
CC10_1	44939096	6785803496	44245456	6674616989	98.4565	98.3615	273743	154330729	575	339	73133	300
CC10_2	47342090	7148655590	46555156	7023426108	98.3378	98.2482	239044	126470770	540	335	29289	300
CC10_3	46475754	7017838854	45858872	6918755808	98.6727	98.5881	373329	202572267	558	338	48761	300
CC30_1	44728588	6754016788	43934634	6628419541	98.225	98.1404	297366	157643207	536	335	1063704	300
CC30_2	44212942	6676154242	43581524	6575794394	98.5719	98.4967	284676	165673957	598	341	45965	300
CC30_3	44150480	6666722480	43494922	6562478520	98.5152	98.4364	364991	230674932	647	347	137143	300
All/Average	412877804	62344548404	406763020	61369887433	98.5175	98.4352	2532654	1391612009	554	337

## Sheet: Table S2
Table S2: ANOSIM analysis results at the genus level for the bacterial and fungal communities and for the gene families of the KEGG database and the CAZy database.
Group	Bacteria	Fungi	KEGG	CAZys
NCC×CC10	0.41(0.002)	0.40(0.002)	0.47(0.023)	0.75(0.003)
NCC×CC30	0.60(0.004)	0.64(0.004)	0.32(0.03)	0.65(0.003)
CC10×CC30	0.28(0.008)	0.38(0.004)	0.07(0.41)	0.22(0.149)
NCC×CC10×CC30	0.62(0.007)	0.54(0.001)	0.60(0.013)	0.374(0.058)
Note: The Number outside the bracket indicates R value, and an R closer to 1 indicates that the difference among different stages was significantly higher than the difference within groups. The Number in bracket represent p value.

## Sheet: Table S3.1
Table S3.1: Differential analysis of CC10 and NCC in bacterial community.
otu_id	Genus	baseMean	log2FoldChange	lfcSE	stat	pvalue	padj	Domain	Kingdom	Phylum	Class	Order	Family	Genus	NCCave	CC10ave	CC30ave	pn	pnadj
g100	g__Altererythrobacter	11280.3	-2.50547	0.313967	-7.98006	1.46e-15	2.03e-12	d__Bacteria	k__unclassified_d__Bacteria	p__Proteobacteria	c__Alphaproteobacteria	o__Sphingomonadales	f__Erythrobacteraceae	g__Altererythrobacter	25219.3	4470	5008.67	D	D
g1231	g__Pseudomonas	57306	-2.53655	0.341387	-7.43014	1.08e-13	7.51e-11	d__Bacteria	k__unclassified_d__Bacteria	p__Proteobacteria	c__Gammaproteobacteria	o__Pseudomonadales	f__Pseudomonadaceae	g__Pseudomonas	127431	22178	26316.7	D	D
g1388	g__Simiduia	158.124	-1.69121	0.241139	-7.01342	2.33e-12	1.07e-09	d__Bacteria	k__unclassified_d__Bacteria	p__Proteobacteria	c__Gammaproteobacteria	o__Cellvibrionales	f__Cellvibrionaceae	g__Simiduia	296	92	92.6667	D	D
g562	g__Erythrobacter	6290.17	-1.74808	0.261478	-6.68538	2.3e-11	7.97e-09	d__Bacteria	k__unclassified_d__Bacteria	p__Proteobacteria	c__Alphaproteobacteria	o__Sphingomonadales	f__Erythrobacteraceae	g__Erythrobacter	11676	3503.33	3962	D	D
g1761	g__unclassified_o__Oceanospirillales	57.283	-2.36986	0.368254	-6.4354	1.23e-10	3.41e-08	d__Bacteria	k__unclassified_d__Bacteria	p__Proteobacteria	c__Gammaproteobacteria	o__Oceanospirillales	f__unclassified_o__Oceanospirillales	g__unclassified_o__Oceanospirillales	139.333	27.3333	12.6667	D	D
g401	g__Congregibacter	237.505	-1.61325	0.265035	-6.08692	1.15e-09	2.66e-07	d__Bacteria	k__unclassified_d__Bacteria	p__Proteobacteria	c__Gammaproteobacteria	o__Cellvibrionales	f__Halieaceae	g__Congregibacter	416	137.333	174	D	D
g427	g__Cupriavidus	47440.6	-1.42084	0.235887	-6.02339	1.71e-09	3.38e-07	d__Bacteria	k__unclassified_d__Bacteria	p__Proteobacteria	c__Betaproteobacteria	o__Burkholderiales	f__Burkholderiaceae	g__Cupriavidus	90604.7	33956.7	21566.7	D	D
g1709	g__unclassified_f__Porticoccaceae	316.906	-1.15077	0.199255	-5.77537	7.68e-09	1.06e-06	d__Bacteria	k__unclassified_d__Bacteria	p__Proteobacteria	c__Gammaproteobacteria	o__Cellvibrionales	f__Porticoccaceae	g__unclassified_f__Porticoccaceae	510.667	232	214	D	D
g1229	g__Pseudohongiella	738.827	-1.80283	0.317618	-5.6761	1.38e-08	1.74e-06	d__Bacteria	k__unclassified_d__Bacteria	p__Proteobacteria	c__Gammaproteobacteria	o__unclassified_c__Gammaproteobacteria	f__unclassified_c__Gammaproteobacteria	g__Pseudohongiella	1491.33	431.333	333.333	D	D
g1882	g__Xylophilus	838.42	-1.00584	0.187321	-5.3696	7.89e-08	8.41e-06	d__Bacteria	k__unclassified_d__Bacteria	p__Proteobacteria	c__Betaproteobacteria	o__Burkholderiales	f__unclassified_o__Burkholderiales	g__Xylophilus	1110.67	555.333	823.333	D	D
g1781	g__unclassified_p__Acidobacteria	70136.3	-1.41257	0.266395	-5.30254	1.14e-07	1.13e-05	d__Bacteria	k__unclassified_d__Bacteria	p__Acidobacteria	c__unclassified_p__Acidobacteria	o__unclassified_p__Acidobacteria	f__unclassified_p__Acidobacteria	g__unclassified_p__Acidobacteria	138161	52610.7	26542	D	D
g1739	g__unclassified_o__Acidobacteriales	279.699	-1.96482	0.375102	-5.23808	1.62e-07	1.5e-05	d__Bacteria	k__unclassified_d__Bacteria	p__Acidobacteria	c__Acidobacteriia	o__Acidobacteriales	f__unclassified_o__Acidobacteriales	g__unclassified_o__Acidobacteriales	610.667	157.333	92.6667	D	D
g60	g__Agarivorans	66.0071	-1.51101	0.308313	-4.90089	9.54e-07	7.77e-05	d__Bacteria	k__unclassified_d__Bacteria	p__Proteobacteria	c__Gammaproteobacteria	o__Alteromonadales	f__Alteromonadaceae	g__Agarivorans	112.667	40	46.6667	D	D
g1493	g__Teredinibacter	491.304	-0.88567	0.182071	-4.86443	1.15e-06	8.83e-05	d__Bacteria	k__unclassified_d__Bacteria	p__Proteobacteria	c__Gammaproteobacteria	o__Cellvibrionales	f__Cellvibrionaceae	g__Teredinibacter	700	381.333	394	D	D
g960	g__Microbulbifer	996.486	-0.73223	0.15899	-4.60553	4.11e-06	0.000285	d__Bacteria	k__unclassified_d__Bacteria	p__Proteobacteria	c__Gammaproteobacteria	o__Cellvibrionales	f__Microbulbiferaceae	g__Microbulbifer	1431.33	867.333	717.333	D	D
g77	g__Aliiglaciecola	104.045	-1.38823	0.317144	-4.37729	1.2e-05	0.00064	d__Bacteria	k__unclassified_d__Bacteria	p__Proteobacteria	c__Gammaproteobacteria	o__Alteromonadales	f__Alteromonadaceae	g__Aliiglaciecola	185.333	71.3333	58	D	D
g1878	g__Xenophilus	2433.26	-1.05685	0.244594	-4.32084	1.55e-05	0.000797	d__Bacteria	k__unclassified_d__Bacteria	p__Proteobacteria	c__Betaproteobacteria	o__Burkholderiales	f__Comamonadaceae	g__Xenophilus	3516.67	1708	2073.33	D	D
g1754	g__unclassified_o__Gemmatimonadales	172.923	-1.71976	0.402898	-4.26848	1.97e-05	0.000974	d__Bacteria	k__unclassified_d__Bacteria	p__Gemmatimonadetes	c__Gemmatimonadetes	o__Gemmatimonadales	f__unclassified_o__Gemmatimonadales	g__unclassified_o__Gemmatimonadales	384	118.667	40	D	D
g474	g__Desulfocapsa	119.833	-0.96133	0.226338	-4.2473	2.16e-05	0.001033	d__Bacteria	k__unclassified_d__Bacteria	p__Proteobacteria	c__Deltaproteobacteria	o__Desulfobacterales	f__Desulfobulbaceae	g__Desulfocapsa	198.667	103.333	65.3333	D	D
g581	g__Ferrimonas	264.994	-0.81524	0.198775	-4.10133	4.11e-05	0.001835	d__Bacteria	k__unclassified_d__Bacteria	p__Proteobacteria	c__Gammaproteobacteria	o__Alteromonadales	f__Ferrimonadaceae	g__Ferrimonas	388	222	195.333	D	D
g745	g__Hydrogenophaga	3193.36	-0.77278	0.19429	-3.97746	6.97e-05	0.002684	d__Bacteria	k__unclassified_d__Bacteria	p__Proteobacteria	c__Betaproteobacteria	o__Burkholderiales	f__Comamonadaceae	g__Hydrogenophaga	4168.67	2461.33	2934	D	D
g65	g__Agromyces	8445.07	-1.48604	0.376811	-3.94373	8.02e-05	0.003003	d__Bacteria	k__unclassified_d__Bacteria	p__Actinobacteria	c__Actinobacteria	o__Micrococcales	f__Microbacteriaceae	g__Agromyces	15159.3	5447.33	5279.33	D	D
g1696	g__unclassified_f__Oxalobacteraceae	4993.04	-2.32404	0.592588	-3.92185	8.79e-05	0.003203	d__Bacteria	k__unclassified_d__Bacteria	p__Proteobacteria	c__Betaproteobacteria	o__Burkholderiales	f__Oxalobacteraceae	g__unclassified_f__Oxalobacteraceae	7609.33	1519.33	5753.33	D	D
g1214	g__Pseudacidovorax	2228.02	-1.00826	0.258021	-3.90765	9.32e-05	0.003227	d__Bacteria	k__unclassified_d__Bacteria	p__Proteobacteria	c__Betaproteobacteria	o__Burkholderiales	f__Comamonadaceae	g__Pseudacidovorax	3001.33	1503.33	2164.67	D	D
g1132	g__Pelomonas	17814.9	-1.48261	0.385388	-3.84705	0.00012	0.003774	d__Bacteria	k__unclassified_d__Bacteria	p__Proteobacteria	c__Betaproteobacteria	o__Burkholderiales	f__Comamonadaceae	g__Pelomonas	18640.7	6686	26812.7	D	D
g891	g__Marinagarivorans	82.1748	-1.08689	0.282576	-3.84635	0.00012	0.003774	d__Bacteria	k__unclassified_d__Bacteria	p__Proteobacteria	c__Gammaproteobacteria	o__Cellvibrionales	f__Cellvibrionaceae	g__Marinagarivorans	126	60	60	D	D
g1867	g__Wenzhouxiangella	796.768	-0.63628	0.166302	-3.82603	0.00013	0.004008	d__Bacteria	k__unclassified_d__Bacteria	p__Proteobacteria	c__Gammaproteobacteria	o__Chromatiales	f__Wenzhouxiangellaceae	g__Wenzhouxiangella	1140.67	739.333	544	D	D
g429	g__Curvibacter	3882.71	-0.74053	0.198502	-3.7306	0.000191	0.005291	d__Bacteria	k__unclassified_d__Bacteria	p__Proteobacteria	c__Betaproteobacteria	o__Burkholderiales	f__Comamonadaceae	g__Curvibacter	4660	2802.67	4109.33	D	D
g1207	g__Prosthecochloris	140.511	-0.98635	0.266536	-3.70063	0.000215	0.005841	d__Bacteria	k__unclassified_d__Bacteria	p__Chlorobi	c__Chlorobia	o__Chlorobiales	f__Chlorobiaceae	g__Prosthecochloris	240	122.667	68.6667	D	D
g824	g__Lampropedia	83.244	-1.11392	0.309778	-3.59587	0.000323	0.008142	d__Bacteria	k__unclassified_d__Bacteria	p__Proteobacteria	c__Betaproteobacteria	o__Burkholderiales	f__Comamonadaceae	g__Lampropedia	122.667	56.6667	68.6667	D	D
g1190	g__Porphyrobacter	1234.51	-1.06319	0.301567	-3.52556	0.000423	0.010091	d__Bacteria	k__unclassified_d__Bacteria	p__Proteobacteria	c__Alphaproteobacteria	o__Sphingomonadales	f__Erythrobacteraceae	g__Porphyrobacter	1641.33	793.333	1198.67	D	D
g1609	g__unclassified_c__Betaproteobacteria	82914	-1.16499	0.330027	-3.52998	0.000416	0.010091	d__Bacteria	k__unclassified_d__Bacteria	p__Proteobacteria	c__Betaproteobacteria	o__unclassified_c__Betaproteobacteria	f__unclassified_c__Betaproteobacteria	g__unclassified_c__Betaproteobacteria	139214	62721.3	51766.7	D	D
g1228	g__Pseudohaliea	318.809	-0.79521	0.229951	-3.45818	0.000544	0.012452	d__Bacteria	k__unclassified_d__Bacteria	p__Proteobacteria	c__Gammaproteobacteria	o__Cellvibrionales	f__Halieaceae	g__Pseudohaliea	458.667	266.667	231.333	D	D
g26	g__Acidovorax	10501.5	-0.75096	0.217296	-3.45592	0.000548	0.012452	d__Bacteria	k__unclassified_d__Bacteria	p__Proteobacteria	c__Betaproteobacteria	o__Burkholderiales	f__Comamonadaceae	g__Acidovorax	12278.7	7331.33	11525.3	D	D
g1238	g__Pseudorhodoferax	4490.87	-0.85674	0.249496	-3.43389	0.000595	0.013291	d__Bacteria	k__unclassified_d__Bacteria	p__Proteobacteria	c__Betaproteobacteria	o__Burkholderiales	f__Comamonadaceae	g__Pseudorhodoferax	5699.33	3162	4493.33	D	D
g693	g__Halioglobus	291.407	-0.73044	0.2146	-3.40372	0.000665	0.014386	d__Bacteria	k__unclassified_d__Bacteria	p__Proteobacteria	c__Gammaproteobacteria	o__Cellvibrionales	f__Halieaceae	g__Halioglobus	444.667	270	172	D	D
g894	g__Marinimicrobium	481.733	-0.71612	0.210219	-3.40655	0.000658	0.014386	d__Bacteria	k__unclassified_d__Bacteria	p__Proteobacteria	c__Gammaproteobacteria	o__Cellvibrionales	f__Cellvibrionaceae	g__Marinimicrobium	684.667	419.333	357.333	D	D
g823	g__Lamprocystis	876.648	-0.57715	0.170028	-3.39442	0.000688	0.014654	d__Bacteria	k__unclassified_d__Bacteria	p__Proteobacteria	c__Gammaproteobacteria	o__Chromatiales	f__Chromatiaceae	g__Lamprocystis	1227.33	829.333	620	D	D
g966	g__Microlunatus	12617.2	-1.84768	0.557867	-3.31204	0.000926	0.01884	d__Bacteria	k__unclassified_d__Bacteria	p__Actinobacteria	c__Actinobacteria	o__Propionibacteriales	f__Propionibacteriaceae	g__Microlunatus	25013.3	6956	6327.33	D	D
g1159	g__Pirellula	2271.31	-0.41297	0.125003	-3.30365	0.000954	0.018874	d__Bacteria	k__unclassified_d__Bacteria	p__Planctomycetes	c__Planctomycetia	o__Planctomycetales	f__Planctomycetaceae	g__Pirellula	3072	2331.33	1520.67	D	D
g1626	g__unclassified_c__Zetaproteobacteria	65.3498	-0.84524	0.256299	-3.29787	0.000974	0.018874	d__Bacteria	k__unclassified_d__Bacteria	p__Proteobacteria	c__Zetaproteobacteria	o__unclassified_c__Zetaproteobacteria	f__unclassified_c__Zetaproteobacteria	g__unclassified_c__Zetaproteobacteria	111.333	62.6667	28	D	D
g953	g__Methylotenera	1537.3	-0.66718	0.20309	-3.28516	0.001019	0.019338	d__Bacteria	k__unclassified_d__Bacteria	p__Proteobacteria	c__Betaproteobacteria	o__Methylophilales	f__Methylophilaceae	g__Methylotenera	1976.67	1250.67	1401.33	D	D
g252	g__Caldimonas	2487.04	-0.85974	0.263987	-3.25676	0.001127	0.020537	d__Bacteria	k__unclassified_d__Bacteria	p__Proteobacteria	c__Betaproteobacteria	o__Burkholderiales	f__Comamonadaceae	g__Caldimonas	2902.67	1602.67	2770	D	D
g350	g__Cellvibrio	1124.08	-0.97878	0.312444	-3.13265	0.001732	0.02926	d__Bacteria	k__unclassified_d__Bacteria	p__Proteobacteria	c__Gammaproteobacteria	o__Cellvibrionales	f__Cellvibrionaceae	g__Cellvibrio	1552	792.667	959.333	D	D
g930	g__Methylibium	25503.9	-1.08118	0.34726	-3.11346	0.001849	0.030488	d__Bacteria	k__unclassified_d__Bacteria	p__Proteobacteria	c__Betaproteobacteria	o__Burkholderiales	f__unclassified_o__Burkholderiales	g__Methylibium	32736.7	15510	25853.3	D	D
g857	g__Limnohabitans	1888.99	-0.72799	0.234931	-3.09876	0.001943	0.031297	d__Bacteria	k__unclassified_d__Bacteria	p__Proteobacteria	c__Betaproteobacteria	o__Burkholderiales	f__Comamonadaceae	g__Limnohabitans	2442	1483.33	1784.67	D	D
g1834	g__unclassified_p__Chloroflexi	32020	-1.05744	0.342122	-3.09083	0.001996	0.031447	d__Bacteria	k__unclassified_d__Bacteria	p__Chloroflexi	c__unclassified_p__Chloroflexi	o__unclassified_p__Chloroflexi	f__unclassified_p__Chloroflexi	g__unclassified_p__Chloroflexi	57933.3	28150.7	13096	D	D
g688	g__Hahella	809.267	-0.57875	0.187265	-3.09051	0.001998	0.031447	d__Bacteria	k__unclassified_d__Bacteria	p__Proteobacteria	c__Gammaproteobacteria	o__Oceanospirillales	f__Hahellaceae	g__Hahella	1055.33	714.667	678.667	D	D
g1634	g__unclassified_f__Alteromonadaceae	131.47	-1.04469	0.343298	-3.0431	0.002342	0.035132	d__Bacteria	k__unclassified_d__Bacteria	p__Proteobacteria	c__Gammaproteobacteria	o__Alteromonadales	f__Alteromonadaceae	g__unclassified_f__Alteromonadaceae	204.667	99.3333	92	D	D
g749	g__Hylemonella	1008.86	-0.64452	0.211953	-3.04086	0.002359	0.035132	d__Bacteria	k__unclassified_d__Bacteria	p__Proteobacteria	c__Betaproteobacteria	o__Burkholderiales	f__Comamonadaceae	g__Hylemonella	1220	784.667	994.667	D	D
g54	g__Aestuariibacter	158.559	-0.62517	0.20655	-3.02674	0.002472	0.035943	d__Bacteria	k__unclassified_d__Bacteria	p__Proteobacteria	c__Gammaproteobacteria	o__Alteromonadales	f__Alteromonadaceae	g__Aestuariibacter	209.333	136.667	131.333	D	D
g488	g__Desulfospira	181.739	-0.54797	0.181687	-3.01604	0.002561	0.036194	d__Bacteria	k__unclassified_d__Bacteria	p__Proteobacteria	c__Deltaproteobacteria	o__Desulfobacterales	f__Desulfobacteraceae	g__Desulfospira	252	174	125.333	D	D
g1831	g__unclassified_p__Candidatus_Yanofskybacteria	160.842	-0.65412	0.218352	-2.99569	0.002738	0.038308	d__Bacteria	k__unclassified_d__Bacteria	p__Candidatus_Yanofskybacteria	c__unclassified_p__Candidatus_Yanofskybacteria	o__unclassified_p__Candidatus_Yanofskybacteria	f__unclassified_p__Candidatus_Yanofskybacteria	g__unclassified_p__Candidatus_Yanofskybacteria	245.333	157.333	93.3333	D	D
g1263	g__Rhizobacter	20009	-1.1035	0.370018	-2.98229	0.002861	0.039232	d__Bacteria	k__unclassified_d__Bacteria	p__Proteobacteria	c__Betaproteobacteria	o__Burkholderiales	f__unclassified_o__Burkholderiales	g__Rhizobacter	26309.3	12272.7	19539.3	D	D
g362	g__Chitiniphilus	750.572	-0.55759	0.186924	-2.98296	0.002855	0.039232	d__Bacteria	k__unclassified_d__Bacteria	p__Proteobacteria	c__Betaproteobacteria	o__Neisseriales	f__Chromobacteriaceae	g__Chitiniphilus	960.667	656.667	653.333	D	D
g1525	g__Thermoanaerobaculum	2852.58	-0.6161	0.206853	-2.97845	0.002897	0.039338	d__Bacteria	k__unclassified_d__Bacteria	p__Acidobacteria	c__unclassified_p__Acidobacteria	o__unclassified_p__Acidobacteria	f__unclassified_p__Acidobacteria	g__Thermoanaerobaculum	4103.33	2694.67	1829.33	D	D
g1406	g__Solirubrobacter	139112	-0.42355	0.144705	-2.92696	0.003423	0.043879	d__Bacteria	k__unclassified_d__Bacteria	p__Actinobacteria	c__Thermoleophilia	o__Solirubrobacterales	f__Solirubrobacteraceae	g__Solirubrobacter	162683	122009	131189	D	D
g148	g__Aquincola	5560.11	-1.15902	0.395762	-2.92857	0.003405	0.043879	d__Bacteria	k__unclassified_d__Bacteria	p__Proteobacteria	c__Betaproteobacteria	o__Burkholderiales	f__unclassified_o__Burkholderiales	g__Aquincola	6762.67	3026	6264.67	D	D
g832	g__Leeia	756.612	-0.59813	0.204544	-2.92421	0.003453	0.043879	d__Bacteria	k__unclassified_d__Bacteria	p__Proteobacteria	c__Betaproteobacteria	o__Neisseriales	f__Chromobacteriaceae	g__Leeia	950	630.667	696	D	D
g947	g__Methylophaga	628.049	-0.58101	0.199279	-2.91556	0.00355	0.044066	d__Bacteria	k__unclassified_d__Bacteria	p__Proteobacteria	c__Gammaproteobacteria	o__Thiotrichales	f__Piscirickettsiaceae	g__Methylophaga	833.333	560	495.333	D	D
g808	g__Kushneria	95.65	-0.74701	0.258054	-2.89477	0.003794	0.046506	d__Bacteria	k__unclassified_d__Bacteria	p__Proteobacteria	c__Gammaproteobacteria	o__Oceanospirillales	f__Halomonadaceae	g__Kushneria	140	84	67.3333	D	D
g1375	g__Shewanella	818.152	-0.44202	0.152991	-2.88922	0.003862	0.046649	d__Bacteria	k__unclassified_d__Bacteria	p__Proteobacteria	c__Gammaproteobacteria	o__Alteromonadales	f__Shewanellaceae	g__Shewanella	1042.67	775.333	652	D	D
g1724	g__unclassified_f__Spongiibacteraceae	450.294	-1.01582	0.352033	-2.88557	0.003907	0.046649	d__Bacteria	k__unclassified_d__Bacteria	p__Proteobacteria	c__Gammaproteobacteria	o__Cellvibrionales	f__Spongiibacteraceae	g__unclassified_f__Spongiibacteraceae	666.667	332	336.667	D	D
g1554	g__Thermotalea	98.4318	-0.85956	0.298668	-2.87798	0.004002	0.047378	d__Bacteria	k__unclassified_d__Bacteria	p__Firmicutes	c__Clostridia	o__Clostridiales	f__Clostridiaceae	g__Thermotalea	156.667	86.6667	59.3333	D	D
g101	g__Alteromonas	375.478	-0.45855	0.160049	-2.86505	0.004169	0.047661	d__Bacteria	k__unclassified_d__Bacteria	p__Proteobacteria	c__Gammaproteobacteria	o__Alteromonadales	f__Alteromonadaceae	g__Alteromonas	499.333	366	271.333	D	D
g1259	g__Reinekea	79.1051	-0.93365	0.32594	-2.86448	0.004177	0.047661	d__Bacteria	k__unclassified_d__Bacteria	p__Proteobacteria	c__Gammaproteobacteria	o__Oceanospirillales	f__Saccharospirillaceae	g__Reinekea	124.667	66	51.3333	D	D
g1741	g__unclassified_o__Alteromonadales	60.9489	-0.79684	0.277992	-2.86642	0.004151	0.047661	d__Bacteria	k__unclassified_d__Bacteria	p__Proteobacteria	c__Gammaproteobacteria	o__Alteromonadales	f__unclassified_o__Alteromonadales	g__unclassified_o__Alteromonadales	88.6667	51.3333	46	D	D
g691	g__Haliangium	15320.2	-1.25469	0.44036	-2.84923	0.004382	0.049348	d__Bacteria	k__unclassified_d__Bacteria	p__Proteobacteria	c__Deltaproteobacteria	o__Myxococcales	f__Kofleriaceae	g__Haliangium	25156.7	10560.7	9784	D	D
g651	g__Geothrix	1893.97	-0.41434	0.146137	-2.83528	0.004578	0.049931	d__Bacteria	k__unclassified_d__Bacteria	p__Acidobacteria	c__Holophagae	o__Holophagales	f__Holophagaceae	g__Geothrix	2626.67	1988.67	1188.67	D	D
g899	g__Marinobacterium	1278.47	-0.35147	0.124163	-2.83069	0.004645	0.049951	d__Bacteria	k__unclassified_d__Bacteria	p__Proteobacteria	c__Gammaproteobacteria	o__Oceanospirillales	f__Oceanospirillaceae	g__Marinobacterium	1581.33	1249.33	1016	D	D
g1270	g__Rhodoferax	2134.79	-0.57457	0.204402	-2.81099	0.004939	0.051611	d__Bacteria	k__unclassified_d__Bacteria	p__Proteobacteria	c__Betaproteobacteria	o__Burkholderiales	f__Comamonadaceae	g__Rhodoferax	2442.67	1648	2272.67	D	nosig
g1849	g__Variovorax	95189.3	-1.67188	0.595003	-2.80987	0.004956	0.051611	d__Bacteria	k__unclassified_d__Bacteria	p__Proteobacteria	c__Betaproteobacteria	o__Burkholderiales	f__Comamonadaceae	g__Variovorax	105877	33638.7	118685	D	nosig
g1738	g__unclassified_o__Acidithiobacillales	2351.44	-0.58297	0.207778	-2.80574	0.00502	0.051887	d__Bacteria	k__unclassified_d__Bacteria	p__Proteobacteria	c__Acidithiobacillia	o__Acidithiobacillales	f__unclassified_o__Acidithiobacillales	g__unclassified_o__Acidithiobacillales	3433.33	2305.33	1494	D	nosig
g1462	g__Sulfuritalea	2240.19	-0.61379	0.219769	-2.79287	0.005224	0.052815	d__Bacteria	k__unclassified_d__Bacteria	p__Proteobacteria	c__Betaproteobacteria	o__Rhodocyclales	f__Rhodocyclaceae	g__Sulfuritalea	3114.67	2048.67	1640	D	nosig
g1744	g__unclassified_o__Burkholderiales	12396.2	-0.73563	0.271549	-2.70901	0.006748	0.065821	d__Bacteria	k__unclassified_d__Bacteria	p__Proteobacteria	c__Betaproteobacteria	o__Burkholderiales	f__unclassified_o__Burkholderiales	g__unclassified_o__Burkholderiales	14159.3	8513.33	13552	D	nosig
g178	g__Azohydromonas	6160.52	-0.79481	0.294788	-2.69622	0.007013	0.066988	d__Bacteria	k__unclassified_d__Bacteria	p__Proteobacteria	c__Betaproteobacteria	o__Burkholderiales	f__Alcaligenaceae	g__Azohydromonas	7169.33	4138.67	6616	D	nosig
g1105	g__Paraglaciecola	516.058	-0.55913	0.20782	-2.69047	0.007135	0.067686	d__Bacteria	k__unclassified_d__Bacteria	p__Proteobacteria	c__Gammaproteobacteria	o__Alteromonadales	f__Alteromonadaceae	g__Paraglaciecola	676.667	462	415.333	D	nosig
g1338	g__Salinimonas	59.6583	-0.93825	0.351177	-2.67173	0.007546	0.070144	d__Bacteria	k__unclassified_d__Bacteria	p__Proteobacteria	c__Gammaproteobacteria	o__Alteromonadales	f__Alteromonadaceae	g__Salinimonas	91.3333	48	39.3333	D	nosig
g179	g__Azonexus	567.016	-0.78659	0.29428	-2.67293	0.007519	0.070144	d__Bacteria	k__unclassified_d__Bacteria	p__Proteobacteria	c__Betaproteobacteria	o__Rhodocyclales	f__Rhodocyclaceae	g__Azonexus	842.667	491.333	400.667	D	nosig
g655	g__Gilvimarinus	358.442	-0.78071	0.29467	-2.64944	0.008062	0.072983	d__Bacteria	k__unclassified_d__Bacteria	p__Proteobacteria	c__Gammaproteobacteria	o__Cellvibrionales	f__Cellvibrionaceae	g__Gilvimarinus	482.667	283.333	308.667	D	nosig
g366	g__Chloracidobacterium	3708.75	-0.37628	0.142386	-2.6427	0.008225	0.073493	d__Bacteria	k__unclassified_d__Bacteria	p__Acidobacteria	c__Blastocatellia	o__unclassified_c__Blastocatellia	f__unclassified_c__Blastocatellia	g__Chloracidobacterium	5121.33	3986	2254.67	D	nosig
g53	g__Aeromonas	1017.72	-0.33123	0.12524	-2.6448	0.008174	0.073493	d__Bacteria	k__unclassified_d__Bacteria	p__Proteobacteria	c__Gammaproteobacteria	o__Aeromonadales	f__Aeromonadaceae	g__Aeromonas	1144.67	918	968	D	nosig
g93	g__Allochromatium	343.839	-0.5069	0.194121	-2.61129	0.00902	0.07907	d__Bacteria	k__unclassified_d__Bacteria	p__Proteobacteria	c__Gammaproteobacteria	o__Chromatiales	f__Chromatiaceae	g__Allochromatium	458	324	262	D	nosig
g931	g__Methylobacillus	780.518	-0.72423	0.277995	-2.60519	0.009182	0.079483	d__Bacteria	k__unclassified_d__Bacteria	p__Proteobacteria	c__Betaproteobacteria	o__Methylophilales	f__Methylophilaceae	g__Methylobacillus	1073.33	651.333	653.333	D	nosig
g1667	g__unclassified_f__Halieaceae	661.451	-0.40205	0.154704	-2.59881	0.009355	0.079978	d__Bacteria	k__unclassified_d__Bacteria	p__Proteobacteria	c__Gammaproteobacteria	o__Cellvibrionales	f__Halieaceae	g__unclassified_f__Halieaceae	853.333	650	494	D	nosig
g1262	g__Rheinheimera	553.962	-0.59695	0.234208	-2.54881	0.010809	0.090662	d__Bacteria	k__unclassified_d__Bacteria	p__Proteobacteria	c__Gammaproteobacteria	o__Chromatiales	f__Chromatiaceae	g__Rheinheimera	679.333	454	504	D	nosig
g125	g__Anaeromyxobacter	10104.9	-0.42971	0.169473	-2.53559	0.011226	0.091745	d__Bacteria	k__unclassified_d__Bacteria	p__Proteobacteria	c__Deltaproteobacteria	o__Myxococcales	f__Anaeromyxobacteraceae	g__Anaeromyxobacter	13206.7	9887.33	7366	D	nosig
g1840	g__unclassified_p__Latescibacteria	1319.99	-0.63862	0.25158	-2.53842	0.011135	0.091745	d__Bacteria	k__unclassified_d__Bacteria	p__Latescibacteria	c__unclassified_p__Latescibacteria	o__unclassified_p__Latescibacteria	f__unclassified_p__Latescibacteria	g__unclassified_p__Latescibacteria	2091.33	1365.33	626.667	D	nosig
g1641	g__unclassified_f__Bradyrhizobiaceae	2523.39	-0.46304	0.18363	-2.5216	0.011682	0.092725	d__Bacteria	k__unclassified_d__Bacteria	p__Proteobacteria	c__Alphaproteobacteria	o__Rhizobiales	f__Bradyrhizobiaceae	g__unclassified_f__Bradyrhizobiaceae	3324.67	2426.67	1840	D	nosig
g784	g__Kangiella	330.776	-0.50719	0.201428	-2.51799	0.011803	0.09288	d__Bacteria	k__unclassified_d__Bacteria	p__Proteobacteria	c__Gammaproteobacteria	o__Oceanospirillales	f__Alcanivoracaceae	g__Kangiella	438.667	312	254.667	D	nosig
g396	g__Comamonas	2968.21	-0.53941	0.214435	-2.51547	0.011887	0.093017	d__Bacteria	k__unclassified_d__Bacteria	p__Proteobacteria	c__Betaproteobacteria	o__Burkholderiales	f__Comamonadaceae	g__Comamonas	3342	2311.33	3201.33	D	nosig
g75	g__Alicycliphilus	1104.62	-0.51039	0.204218	-2.49924	0.012446	0.09541	d__Bacteria	k__unclassified_d__Bacteria	p__Proteobacteria	c__Betaproteobacteria	o__Burkholderiales	f__Comamonadaceae	g__Alicycliphilus	1296.67	914	1094	D	nosig
g1310	g__Rubrivivax	5405	-0.88273	0.356818	-2.47389	0.013365	0.098028	d__Bacteria	k__unclassified_d__Bacteria	p__Proteobacteria	c__Betaproteobacteria	o__Burkholderiales	f__unclassified_o__Burkholderiales	g__Rubrivivax	6075.33	3286	6223.33	D	nosig
g1777	g__unclassified_o__Thiotrichales	1313.44	-0.4609	0.186638	-2.46948	0.013531	0.098634	d__Bacteria	k__unclassified_d__Bacteria	p__Proteobacteria	c__Gammaproteobacteria	o__Thiotrichales	f__unclassified_o__Thiotrichales	g__unclassified_o__Thiotrichales	1788.67	1309.33	924.667	D	nosig
g1759	g__unclassified_o__Myxococcales	2892.13	-0.63661	0.259029	-2.45766	0.013985	0.099414	d__Bacteria	k__unclassified_d__Bacteria	p__Proteobacteria	c__Deltaproteobacteria	o__Myxococcales	f__unclassified_o__Myxococcales	g__unclassified_o__Myxococcales	4017.33	2610	2102.67	D	nosig
g395	g__Colwellia	280.923	-0.65652	0.266935	-2.45949	0.013914	0.099414	d__Bacteria	k__unclassified_d__Bacteria	p__Proteobacteria	c__Gammaproteobacteria	o__Alteromonadales	f__Colwelliaceae	g__Colwellia	328	210.667	295.333	D	nosig
g657	g__Glaciecola	150.25	-0.69802	0.284066	-2.45726	0.014	0.099414	d__Bacteria	k__unclassified_d__Bacteria	p__Proteobacteria	c__Gammaproteobacteria	o__Alteromonadales	f__Alteromonadaceae	g__Glaciecola	217.333	134.667	104.667	D	nosig
g263	g__Candidatus_Accumulibacter	7596.43	-0.4516	0.184091	-2.45312	0.014162	0.099566	d__Bacteria	k__unclassified_d__Bacteria	p__Proteobacteria	c__Betaproteobacteria	o__unclassified_c__Betaproteobacteria	f__unclassified_c__Betaproteobacteria	g__Candidatus_Accumulibacter	9972	7344.67	5872.67	D	nosig
g1246	g__Psychromonas	141.138	-0.83921	0.3436	-2.4424	0.01459	0.100498	d__Bacteria	k__unclassified_d__Bacteria	p__Proteobacteria	c__Gammaproteobacteria	o__Alteromonadales	f__Psychromonadaceae	g__Psychromonas	210	118.667	106.667	D	nosig
g1601	g__Uliginosibacterium	1208.68	-0.51854	0.21398	-2.42329	0.01538	0.103407	d__Bacteria	k__unclassified_d__Bacteria	p__Proteobacteria	c__Betaproteobacteria	o__Rhodocyclales	f__Rhodocyclaceae	g__Uliginosibacterium	1309.33	918	1394.67	D	nosig
g159	g__Aromatoleum	1337.25	-0.28888	0.119419	-2.41903	0.015562	0.104122	d__Bacteria	k__unclassified_d__Bacteria	p__Proteobacteria	c__Betaproteobacteria	o__Rhodocyclales	f__Rhodocyclaceae	g__Aromatoleum	1691.33	1395.33	973.333	D	nosig
g754	g__Idiomarina	354.172	-0.50225	0.209175	-2.40111	0.016345	0.107291	d__Bacteria	k__unclassified_d__Bacteria	p__Proteobacteria	c__Gammaproteobacteria	o__Alteromonadales	f__Idiomarinaceae	g__Idiomarina	479.333	340.667	250.667	D	nosig
g360	g__Chitinilyticum	629.817	-0.4483	0.187006	-2.39727	0.016518	0.107912	d__Bacteria	k__unclassified_d__Bacteria	p__Proteobacteria	c__Betaproteobacteria	o__Neisseriales	f__Chromobacteriaceae	g__Chitinilyticum	774.667	571.333	560	D	nosig
g1440	g__Sterolibacterium	486.424	-0.60868	0.255648	-2.38093	0.017269	0.110728	d__Bacteria	k__unclassified_d__Bacteria	p__Proteobacteria	c__Betaproteobacteria	o__Rhodocyclales	f__Rhodocyclaceae	g__Sterolibacterium	700	462	332.667	D	nosig
g1852	g__Verminephrobacter	919.219	-0.56719	0.238217	-2.38097	0.017267	0.110728	d__Bacteria	k__unclassified_d__Bacteria	p__Proteobacteria	c__Betaproteobacteria	o__Burkholderiales	f__Comamonadaceae	g__Verminephrobacter	1000	680	1042	D	nosig
g1457	g__Sulfuricella	5982.47	-0.59505	0.251006	-2.37067	0.017756	0.112293	d__Bacteria	k__unclassified_d__Bacteria	p__Proteobacteria	c__Betaproteobacteria	o__Sulfuricellales	f__Sulfuricellaceae	g__Sulfuricella	8415.33	5601.33	4328.67	D	nosig
g1627	g__unclassified_d__Bacteria	69267.4	-0.30691	0.129429	-2.37122	0.017729	0.112293	d__Bacteria	k__unclassified_d__Bacteria	p__unclassified_d__Bacteria	c__unclassified_d__Bacteria	o__unclassified_d__Bacteria	f__unclassified_d__Bacteria	g__unclassified_d__Bacteria	88090	71976.7	50505.3	D	nosig
g525	g__Duganella	4752.14	-1.1007	0.463931	-2.37256	0.017666	0.112293	d__Bacteria	k__unclassified_d__Bacteria	p__Proteobacteria	c__Betaproteobacteria	o__Burkholderiales	f__Oxalobacteraceae	g__Duganella	4676.67	2194	6802.67	D	nosig
g186	g__Bacteriovorax	248.485	-0.74437	0.315044	-2.36275	0.01814	0.113681	d__Bacteria	k__unclassified_d__Bacteria	p__Proteobacteria	c__Deltaproteobacteria	o__Bdellovibrionales	f__Bacteriovoracaceae	g__Bacteriovorax	388.667	234.667	137.333	D	nosig
g1255	g__Ramlibacter	27129.2	-0.91895	0.390253	-2.35476	0.018535	0.115114	d__Bacteria	k__unclassified_d__Bacteria	p__Proteobacteria	c__Betaproteobacteria	o__Burkholderiales	f__Comamonadaceae	g__Ramlibacter	34853.3	18458.7	28567.3	D	nosig
g146	g__Aquifex	55.7569	-0.70234	0.299126	-2.34796	0.018876	0.116194	d__Bacteria	k__unclassified_d__Bacteria	p__Aquificae	c__Aquificae	o__Aquificales	f__Aquificaceae	g__Aquifex	79.3333	49.3333	41.3333	D	nosig
g1577	g__Thiothrix	894.853	-0.5777	0.247221	-2.33677	0.019451	0.117131	d__Bacteria	k__unclassified_d__Bacteria	p__Proteobacteria	c__Gammaproteobacteria	o__Thiotrichales	f__Thiotrichaceae	g__Thiothrix	1185.33	802	738	D	nosig
g946	g__Methylomonas	2628.84	-0.37077	0.15866	-2.33688	0.019445	0.117131	d__Bacteria	k__unclassified_d__Bacteria	p__Proteobacteria	c__Gammaproteobacteria	o__Methylococcales	f__Methylococcaceae	g__Methylomonas	3237.33	2526.67	2166	D	nosig
g196	g__Beggiatoa	1062.76	-0.2795	0.120259	-2.32416	0.020117	0.119069	d__Bacteria	k__unclassified_d__Bacteria	p__Proteobacteria	c__Gammaproteobacteria	o__Thiotrichales	f__Thiotrichaceae	g__Beggiatoa	1249.33	1037.33	909.333	D	nosig
g1033	g__Nitrosomonas	3151.45	-0.46019	0.198756	-2.31534	0.020594	0.120453	d__Bacteria	k__unclassified_d__Bacteria	p__Proteobacteria	c__Betaproteobacteria	o__Nitrosomonadales	f__Nitrosomonadaceae	g__Nitrosomonas	4106.67	3014	2500	D	nosig
g751	g__Hyphomicrobium	23484.4	-0.59111	0.255886	-2.31005	0.020885	0.121056	d__Bacteria	k__unclassified_d__Bacteria	p__Proteobacteria	c__Alphaproteobacteria	o__Rhizobiales	f__Hyphomicrobiaceae	g__Hyphomicrobium	35024	23418.7	13272	D	nosig
g1563	g__Thiocapsa	1114.61	-0.46376	0.201161	-2.30541	0.021143	0.122015	d__Bacteria	k__unclassified_d__Bacteria	p__Proteobacteria	c__Gammaproteobacteria	o__Chromatiales	f__Chromatiaceae	g__Thiocapsa	1452	1061.33	850.667	D	nosig
g679	g__Grimontia	98.7145	-0.71306	0.310153	-2.29907	0.021501	0.123565	d__Bacteria	k__unclassified_d__Bacteria	p__Proteobacteria	c__Gammaproteobacteria	o__Vibrionales	f__Vibrionaceae	g__Grimontia	134	82	81.3333	D	nosig
g242	g__Caenimonas	4753.84	-0.90528	0.394322	-2.29579	0.021688	0.124	d__Bacteria	k__unclassified_d__Bacteria	p__Proteobacteria	c__Betaproteobacteria	o__Burkholderiales	f__Comamonadaceae	g__Caenimonas	6042.67	3225.33	5024.67	D	nosig
g865	g__Luminiphilus	166.754	-0.60063	0.262058	-2.29196	0.021908	0.124	d__Bacteria	k__unclassified_d__Bacteria	p__Proteobacteria	c__Gammaproteobacteria	o__Cellvibrionales	f__Halieaceae	g__Luminiphilus	238.667	157.333	110.667	D	nosig
g257	g__Caldithrix	817.522	-0.33024	0.144679	-2.28258	0.022455	0.124658	d__Bacteria	k__unclassified_d__Bacteria	p__unclassified_d__Bacteria	c__unclassified_d__Bacteria	o__unclassified_d__Bacteria	f__unclassified_d__Bacteria	g__Caldithrix	1064	854.667	567.333	D	nosig
g847	g__Leptothrix	2702.03	-0.69928	0.306461	-2.28179	0.022501	0.124658	d__Bacteria	k__unclassified_d__Bacteria	p__Proteobacteria	c__Betaproteobacteria	o__Burkholderiales	f__unclassified_o__Burkholderiales	g__Leptothrix	3076.67	1904	2896.67	D	nosig
g1378	g__Shimia	63.0515	-0.62915	0.277206	-2.26962	0.023231	0.127172	d__Bacteria	k__unclassified_d__Bacteria	p__Proteobacteria	c__Alphaproteobacteria	o__Rhodobacterales	f__Rhodobacteraceae	g__Shimia	88	57.3333	44.6667	D	nosig
g954	g__Methyloversatilis	3772.68	-0.58525	0.258959	-2.26002	0.02382	0.129374	d__Bacteria	k__unclassified_d__Bacteria	p__Proteobacteria	c__Betaproteobacteria	o__Rhodocyclales	f__Rhodocyclaceae	g__Methyloversatilis	4882	3273.33	3340.67	D	nosig
g1186	g__Pontibacillus	187.268	-0.65179	0.290942	-2.24028	0.025073	0.134077	d__Bacteria	k__unclassified_d__Bacteria	p__Firmicutes	c__Bacilli	o__Bacillales	f__Bacillaceae	g__Pontibacillus	260	166.667	146.667	D	nosig
g1569	g__Thiolapillus	525.64	-0.33296	0.150735	-2.20893	0.027179	0.139442	d__Bacteria	k__unclassified_d__Bacteria	p__Proteobacteria	c__Gammaproteobacteria	o__unclassified_c__Gammaproteobacteria	f__unclassified_c__Gammaproteobacteria	g__Thiolapillus	683.333	545.333	371.333	D	nosig
g470	g__Desulfobacter	371.149	-0.37937	0.171749	-2.20887	0.027184	0.139442	d__Bacteria	k__unclassified_d__Bacteria	p__Proteobacteria	c__Deltaproteobacteria	o__Desulfobacterales	f__Desulfobacteraceae	g__Desulfobacter	473.333	368	282	D	nosig
g1687	g__unclassified_f__Nitrosomonadaceae	122.749	-0.93685	0.424489	-2.207	0.027314	0.139556	d__Bacteria	k__unclassified_d__Bacteria	p__Proteobacteria	c__Betaproteobacteria	o__Nitrosomonadales	f__Nitrosomonadaceae	g__unclassified_f__Nitrosomonadaceae	174	92	112	D	nosig
g1413	g__Sphaerotilus	1602.77	-0.8059	0.366715	-2.19762	0.027976	0.139669	d__Bacteria	k__unclassified_d__Bacteria	p__Proteobacteria	c__Betaproteobacteria	o__Burkholderiales	f__unclassified_o__Burkholderiales	g__Sphaerotilus	1712	977.333	1902.67	D	nosig
g1292	g__Roseateles	2486.88	-0.70742	0.325158	-2.17563	0.029583	0.143763	d__Bacteria	k__unclassified_d__Bacteria	p__Proteobacteria	c__Betaproteobacteria	o__Burkholderiales	f__unclassified_o__Burkholderiales	g__Roseateles	2433.33	1488.67	3188	D	nosig
g342	g__Caulobacter	33886.8	-1.59862	0.736076	-2.17182	0.029869	0.14447	d__Bacteria	k__unclassified_d__Bacteria	p__Proteobacteria	c__Alphaproteobacteria	o__Caulobacterales	f__Caulobacteraceae	g__Caulobacter	51010.7	16779.3	31304.7	D	nosig
g442	g__Dechloromonas	2552.46	-0.579	0.266875	-2.16954	0.030041	0.14447	d__Bacteria	k__unclassified_d__Bacteria	p__Proteobacteria	c__Betaproteobacteria	o__Rhodocyclales	f__Rhodocyclaceae	g__Dechloromonas	3410	2299.33	2092	D	nosig
g602	g__Flavisolibacter	4206.09	-0.99514	0.461133	-2.15803	0.030926	0.148209	d__Bacteria	k__unclassified_d__Bacteria	p__Bacteroidetes	c__Sphingobacteriia	o__Sphingobacteriales	f__Chitinophagaceae	g__Flavisolibacter	4054	2066	5775.33	D	nosig
g1537	g__Thermodesulfovibrio	465.794	-0.56008	0.262927	-2.13017	0.033158	0.156201	d__Bacteria	k__unclassified_d__Bacteria	p__Nitrospirae	c__Nitrospira	o__Nitrospirales	f__Nitrospiraceae	g__Thermodesulfovibrio	679.333	467.333	284.667	D	nosig
g361	g__Chitinimonas	2633.59	-0.37284	0.175767	-2.12122	0.033903	0.159171	d__Bacteria	k__unclassified_d__Bacteria	p__Proteobacteria	c__Betaproteobacteria	o__Burkholderiales	f__Burkholderiaceae	g__Chitinimonas	2896.67	2248	2744.67	D	nosig
g1771	g__unclassified_o__Sphingomonadales	966.587	-0.61753	0.291856	-2.11587	0.034356	0.160212	d__Bacteria	k__unclassified_d__Bacteria	p__Proteobacteria	c__Alphaproteobacteria	o__Sphingomonadales	f__unclassified_o__Sphingomonadales	g__unclassified_o__Sphingomonadales	1166	768.667	946.667	D	nosig
g1788	g__unclassified_p__candidate_division_Hyd24-12	141.481	-0.68035	0.32428	-2.09804	0.035901	0.164647	d__Bacteria	k__unclassified_d__Bacteria	p__candidate_division_Hyd24-12	c__unclassified_p__candidate_division_Hyd24-12	o__unclassified_p__candidate_division_Hyd24-12	f__unclassified_p__candidate_division_Hyd24-12	g__unclassified_p__candidate_division_Hyd24-12	187.333	118	115.333	D	nosig
g1861	g__Vogesella	271.203	-0.57595	0.275091	-2.09368	0.036288	0.165872	d__Bacteria	k__unclassified_d__Bacteria	p__Proteobacteria	c__Betaproteobacteria	o__Neisseriales	f__Chromobacteriaceae	g__Vogesella	344	232	250.667	D	nosig
g437	g__Cystobacter	8020.24	-0.37043	0.177384	-2.08827	0.036774	0.166989	d__Bacteria	k__unclassified_d__Bacteria	p__Proteobacteria	c__Deltaproteobacteria	o__Myxococcales	f__Cystobacteraceae	g__Cystobacter	9744.67	7630.67	6834	D	nosig
g188	g__Balneatrix	276.469	-0.68592	0.329599	-2.08108	0.037427	0.168	d__Bacteria	k__unclassified_d__Bacteria	p__Proteobacteria	c__Gammaproteobacteria	o__Oceanospirillales	f__Oceanospirillaceae	g__Balneatrix	371.333	232	241.333	D	nosig
g508	g__Diaphorobacter	122.412	-1.0334	0.496232	-2.08249	0.037298	0.168	d__Bacteria	k__unclassified_d__Bacteria	p__Proteobacteria	c__Betaproteobacteria	o__Burkholderiales	f__Comamonadaceae	g__Diaphorobacter	146.667	71.3333	144.667	D	nosig
g1466	g__Sutterella	248.375	-0.72439	0.351659	-2.05993	0.039405	0.174364	d__Bacteria	k__unclassified_d__Bacteria	p__Proteobacteria	c__Betaproteobacteria	o__Burkholderiales	f__Sutterellaceae	g__Sutterella	350	214	197.333	D	nosig
g1036	g__Nitrospina	1052.45	-0.32622	0.1588	-2.05431	0.039945	0.174525	d__Bacteria	k__unclassified_d__Bacteria	p__Nitrospinae	c__Nitrospinia	o__Nitrospinales	f__Nitrospinaceae	g__Nitrospina	1384	1116	710.667	D	nosig
g452	g__Delftia	1225.7	-0.42302	0.206199	-2.0515	0.040218	0.175165	d__Bacteria	k__unclassified_d__Bacteria	p__Proteobacteria	c__Betaproteobacteria	o__Burkholderiales	f__Comamonadaceae	g__Delftia	1246.67	934	1453.33	D	nosig
g1290	g__Robiginitomaculum	79.741	-0.74997	0.367225	-2.04226	0.041126	0.178555	d__Bacteria	k__unclassified_d__Bacteria	p__Proteobacteria	c__Alphaproteobacteria	o__Rhodobacterales	f__Hyphomonadaceae	g__Robiginitomaculum	128.667	76.6667	40	D	nosig
g1180	g__Polaromonas	19218.2	-1.35939	0.666926	-2.0383	0.04152	0.178774	d__Bacteria	k__unclassified_d__Bacteria	p__Proteobacteria	c__Betaproteobacteria	o__Burkholderiales	f__Comamonadaceae	g__Polaromonas	34613.3	13788.7	11217.3	D	nosig
g1420	g__Spiribacter	323.59	-0.55001	0.27009	-2.03641	0.041709	0.178774	d__Bacteria	k__unclassified_d__Bacteria	p__Proteobacteria	c__Gammaproteobacteria	o__Chromatiales	f__Ectothiorhodospiraceae	g__Spiribacter	444	304.667	238.667	D	nosig
g1429	g__Sporolactobacillus	98.1787	-0.508	0.255812	-1.98582	0.047054	0.193381	d__Bacteria	k__unclassified_d__Bacteria	p__Firmicutes	c__Bacilli	o__Bacillales	f__Sporolactobacillaceae	g__Sporolactobacillus	121.333	86	90.6667	D	nosig
g1087	g__Ottowia	1468.35	-0.3757	0.189902	-1.97837	0.047888	0.195269	d__Bacteria	k__unclassified_d__Bacteria	p__Proteobacteria	c__Betaproteobacteria	o__Burkholderiales	f__Comamonadaceae	g__Ottowia	1709.33	1326.67	1394	D	nosig
g1658	g__unclassified_f__Desulfobulbaceae	293.366	-0.47011	0.238079	-1.97458	0.048316	0.196238	d__Bacteria	k__unclassified_d__Bacteria	p__Proteobacteria	c__Deltaproteobacteria	o__Desulfobacterales	f__Desulfobulbaceae	g__unclassified_f__Desulfobulbaceae	415.333	304	183.333	D	nosig
g1027	g__Nitrincola	165.676	-0.45205	0.229549	-1.96929	0.048919	0.198109	d__Bacteria	k__unclassified_d__Bacteria	p__Proteobacteria	c__Gammaproteobacteria	o__Oceanospirillales	f__Oceanospirillaceae	g__Nitrincola	232.667	172	102	D	nosig
g1719	g__unclassified_f__Rhodothermaceae	2088.81	-0.4624	0.236322	-1.95666	0.050387	0.20228	d__Bacteria	k__unclassified_d__Bacteria	p__Bacteroidetes	c__unclassified_p__Bacteroidetes	o__Bacteroidetes_Order_II._Incertae_sedis	f__Rhodothermaceae	g__unclassified_f__Rhodothermaceae	2908	2143.33	1331.33	nosig	nosig
g734	g__Holophaga	794.986	-0.49134	0.251897	-1.95056	0.051109	0.204585	d__Bacteria	k__unclassified_d__Bacteria	p__Acidobacteria	c__Holophagae	o__Holophagales	f__Holophagaceae	g__Holophaga	994.667	712.667	712	nosig	nosig
g1495	g__Terracidiphilus	24024.7	1.00726	0.517426	1.94667	0.051574	0.20585	d__Bacteria	k__unclassified_d__Bacteria	p__Acidobacteria	c__Acidobacteriia	o__Acidobacteriales	f__Acidobacteriaceae	g__Terracidiphilus	14752.7	29352	25534	nosig	nosig
g1819	g__unclassified_p__Candidatus_Omnitrophica	1432.16	-0.31416	0.161792	-1.94177	0.052165	0.207611	d__Bacteria	k__unclassified_d__Bacteria	p__Candidatus_Omnitrophica	c__unclassified_p__Candidatus_Omnitrophica	o__unclassified_p__Candidatus_Omnitrophica	f__unclassified_p__Candidatus_Omnitrophica	g__unclassified_p__Candidatus_Omnitrophica	1872.67	1520.67	976.667	nosig	nosig
g212	g__Blastopirellula	1273.19	-0.24724	0.127787	-1.93479	0.053016	0.209983	d__Bacteria	k__unclassified_d__Bacteria	p__Planctomycetes	c__Planctomycetia	o__Planctomycetales	f__Planctomycetaceae	g__Blastopirellula	1598.67	1358	912.667	nosig	nosig
g765	g__Isoptericola	766.035	0.367427	0.189944	1.9344	0.053064	0.209983	d__Bacteria	k__unclassified_d__Bacteria	p__Actinobacteria	c__Actinobacteria	o__Micrococcales	f__Promicromonosporaceae	g__Isoptericola	646.667	842	794	nosig	nosig
g1169	g__Planomicrobium	91.0742	0.644415	0.333394	1.9329	0.053249	0.210114	d__Bacteria	k__unclassified_d__Bacteria	p__Firmicutes	c__Bacilli	o__Bacillales	f__Planococcaceae	g__Planomicrobium	72	113.333	90.6667	nosig	nosig
g1323	g__Saccharicrinis	60.1514	1.08804	0.564586	1.92715	0.053961	0.211163	d__Bacteria	k__unclassified_d__Bacteria	p__Bacteroidetes	c__Bacteroidia	o__Bacteroidales	f__Marinilabiliaceae	g__Saccharicrinis	30	65.3333	73.3333	nosig	nosig
g1576	g__Thiorhodovibrio	462.572	-0.49309	0.256001	-1.92612	0.05409	0.211163	d__Bacteria	k__unclassified_d__Bacteria	p__Proteobacteria	c__Gammaproteobacteria	o__Chromatiales	f__Chromatiaceae	g__Thiorhodovibrio	616.667	440	350	nosig	nosig
g542	g__Elusimicrobium	68.814	1.02126	0.53014	1.9264	0.054055	0.211163	d__Bacteria	k__unclassified_d__Bacteria	p__Elusimicrobia	c__Elusimicrobia	o__Elusimicrobiales	f__Elusimicrobiaceae	g__Elusimicrobium	47.3333	96	66.6667	nosig	nosig
g948	g__Methylophilus	581.648	-0.46187	0.239829	-1.92584	0.054125	0.211163	d__Bacteria	k__unclassified_d__Bacteria	p__Proteobacteria	c__Betaproteobacteria	o__Methylophilales	f__Methylophilaceae	g__Methylophilus	719.333	526	520	nosig	nosig
g1014	g__Neptuniibacter	167.301	-0.54199	0.28327	-1.91332	0.055707	0.216112	d__Bacteria	k__unclassified_d__Bacteria	p__Proteobacteria	c__Gammaproteobacteria	o__Oceanospirillales	f__Oceanospirillaceae	g__Neptuniibacter	212	146.667	142	nosig	nosig
g1483	g__Tatlockia	121.698	0.488414	0.255427	1.91215	0.055857	0.216112	d__Bacteria	k__unclassified_d__Bacteria	p__Proteobacteria	c__Gammaproteobacteria	o__Legionellales	f__Legionellaceae	g__Tatlockia	103.333	146	118	nosig	nosig
g472	g__Desulfobacula	161.913	-0.41404	0.216628	-1.91128	0.055968	0.216112	d__Bacteria	k__unclassified_d__Bacteria	p__Proteobacteria	c__Deltaproteobacteria	o__Desulfobacterales	f__Desulfobacteraceae	g__Desulfobacula	207.333	157.333	124	nosig	nosig
g683	g__Gynuella	199.693	-0.60574	0.316994	-1.9109	0.056018	0.216112	d__Bacteria	k__unclassified_d__Bacteria	p__Proteobacteria	c__Gammaproteobacteria	o__Oceanospirillales	f__Saccharospirillaceae	g__Gynuella	212	141.333	229.333	nosig	nosig
g293	g__Candidatus_Magnetobacterium	531.453	0.264244	0.138475	1.90824	0.05636	0.216828	d__Bacteria	k__unclassified_d__Bacteria	p__Nitrospirae	c__Nitrospira	o__Nitrospirales	f__Nitrospiraceae	g__Candidatus_Magnetobacterium	515.333	624	456	nosig	nosig
g1188	g__Ponticaulis	246.259	-0.43539	0.229254	-1.89915	0.057545	0.218723	d__Bacteria	k__unclassified_d__Bacteria	p__Proteobacteria	c__Alphaproteobacteria	o__Rhodobacterales	f__Hyphomonadaceae	g__Ponticaulis	298	222	212	nosig	nosig
g1580	g__Tistrella	1587.47	0.227391	0.119765	1.89864	0.057611	0.218723	d__Bacteria	k__unclassified_d__Bacteria	p__Proteobacteria	c__Alphaproteobacteria	o__Rhodospirillales	f__Rhodospirillaceae	g__Tistrella	1526	1804	1424.67	nosig	nosig
g177	g__Azoarcus	8625.91	-0.36754	0.193527	-1.89917	0.057543	0.218723	d__Bacteria	k__unclassified_d__Bacteria	p__Proteobacteria	c__Betaproteobacteria	o__Rhodocyclales	f__Rhodocyclaceae	g__Azoarcus	10556.7	8231.33	7422	nosig	nosig
g371	g__Chloroherpeton	266.135	-0.49221	0.258888	-1.90126	0.057268	0.218723	d__Bacteria	k__unclassified_d__Bacteria	p__Chlorobi	c__Chlorobia	o__Chlorobiales	f__Chlorobiaceae	g__Chloroherpeton	391.333	281.333	149.333	nosig	nosig
g970	g__Microterricola	347.103	0.788891	0.415553	1.89841	0.057642	0.218723	d__Bacteria	k__unclassified_d__Bacteria	p__Actinobacteria	c__Actinobacteria	o__Micrococcales	f__Microbacteriaceae	g__Microterricola	244	422.667	380	nosig	nosig
g311	g__Candidatus_Protochlamydia	113.852	0.527159	0.277961	1.89652	0.057891	0.219068	d__Bacteria	k__unclassified_d__Bacteria	p__Chlamydiae	c__Chlamydiia	o__Chlamydiales	f__Parachlamydiaceae	g__Candidatus_Protochlamydia	97.3333	141.333	102.667	nosig	nosig
g1093	g__Paeniglutamicibacter	194.564	0.638475	0.337795	1.89013	0.058741	0.219477	d__Bacteria	k__unclassified_d__Bacteria	p__Actinobacteria	c__Actinobacteria	o__Micrococcales	f__Micrococcaceae	g__Paeniglutamicibacter	138.667	216	226.667	nosig	nosig
g1218	g__Pseudoalteromonas	1052.8	-0.3977	0.210371	-1.89046	0.058696	0.219477	d__Bacteria	k__unclassified_d__Bacteria	p__Proteobacteria	c__Gammaproteobacteria	o__Alteromonadales	f__Pseudoalteromonadaceae	g__Pseudoalteromonas	1308	1001.33	850	nosig	nosig
g1490	g__Tepidimonas	903.976	-0.57339	0.303213	-1.89105	0.058618	0.219477	d__Bacteria	k__unclassified_d__Bacteria	p__Proteobacteria	c__Betaproteobacteria	o__Burkholderiales	f__unclassified_o__Burkholderiales	g__Tepidimonas	980.667	663.333	1078.67	nosig	nosig
g1500	g__Terrimonas	3291.93	-1.42509	0.753612	-1.89102	0.058622	0.219477	d__Bacteria	k__unclassified_d__Bacteria	p__Bacteroidetes	c__Sphingobacteriia	o__Sphingobacteriales	f__Chitinophagaceae	g__Terrimonas	4352.67	1670.67	3194.67	nosig	nosig
g548	g__Enhygromyxa	1572.57	-0.64158	0.339505	-1.88975	0.058791	0.219477	d__Bacteria	k__unclassified_d__Bacteria	p__Proteobacteria	c__Deltaproteobacteria	o__Myxococcales	f__unclassified_o__Myxococcales	g__Enhygromyxa	2141.33	1386	1160.67	nosig	nosig
g06	g__Acetobacterium	95.4844	0.541308	0.28783	1.88065	0.06002	0.221153	d__Bacteria	k__unclassified_d__Bacteria	p__Firmicutes	c__Clostridia	o__Clostridiales	f__Eubacteriaceae	g__Acetobacterium	85.3333	126	80.6667	nosig	nosig
g1234	g__Pseudopedobacter	278.517	0.829896	0.440628	1.88344	0.059641	0.221153	d__Bacteria	k__unclassified_d__Bacteria	p__Bacteroidetes	c__Sphingobacteriia	o__Sphingobacteriales	f__Sphingobacteriaceae	g__Pseudopedobacter	158.667	287.333	347.333	nosig	nosig
g448	g__Dehalobacter	827.927	-0.39982	0.212614	-1.88051	0.060039	0.221153	d__Bacteria	k__unclassified_d__Bacteria	p__Firmicutes	c__Clostridia	o__Clostridiales	f__Peptococcaceae	g__Dehalobacter	1051.33	804.667	656.667	nosig	nosig
g723	g__Herbiconiux	240.446	0.655421	0.348489	1.88075	0.060006	0.221153	d__Bacteria	k__unclassified_d__Bacteria	p__Actinobacteria	c__Actinobacteria	o__Micrococcales	f__Microbacteriaceae	g__Herbiconiux	176.667	278	260.667	nosig	nosig
g825	g__Laribacter	347.756	-0.35851	0.190582	-1.88113	0.059954	0.221153	d__Bacteria	k__unclassified_d__Bacteria	p__Proteobacteria	c__Betaproteobacteria	o__Neisseriales	f__Chromobacteriaceae	g__Laribacter	458	360	245.333	nosig	nosig
g708	g__Halothece	80.3488	0.679638	0.361757	1.87872	0.060283	0.221465	d__Bacteria	k__unclassified_d__Bacteria	p__Cyanobacteria	c__unclassified_p__Cyanobacteria	o__Chroococcales	f__unclassified_o__Chroococcales	g__Halothece	58.6667	94.6667	87.3333	nosig	nosig
g225	g__Brenneria	157.475	-0.55848	0.297476	-1.87741	0.060462	0.221535	d__Bacteria	k__unclassified_d__Bacteria	p__Proteobacteria	c__Gammaproteobacteria	o__Enterobacteriales	f__Enterobacteriaceae	g__Brenneria	216.667	148.667	108	nosig	nosig
g1061	g__Oceanobacter	150.319	-0.66762	0.356419	-1.87314	0.061049	0.222376	d__Bacteria	k__unclassified_d__Bacteria	p__Proteobacteria	c__Gammaproteobacteria	o__Oceanospirillales	f__Oceanospirillaceae	g__Oceanobacter	218	138	96.6667	nosig	nosig
g593	g__Filomicrobium	2696.44	-0.86586	0.462475	-1.87224	0.061173	0.222376	d__Bacteria	k__unclassified_d__Bacteria	p__Proteobacteria	c__Alphaproteobacteria	o__Rhizobiales	f__Hyphomicrobiaceae	g__Filomicrobium	4606	2566.67	1134	nosig	nosig
g681	g__Gulbenkiania	643.714	-0.51642	0.275717	-1.87302	0.061065	0.222376	d__Bacteria	k__unclassified_d__Bacteria	p__Proteobacteria	c__Betaproteobacteria	o__Neisseriales	f__Chromobacteriaceae	g__Gulbenkiania	719.333	504	715.333	nosig	nosig
g71	g__Algicola	63.1438	-1.16171	0.621091	-1.87043	0.061424	0.222703	d__Bacteria	k__unclassified_d__Bacteria	p__Proteobacteria	c__Gammaproteobacteria	o__Alteromonadales	f__Pseudoalteromonadaceae	g__Algicola	90.6667	40	54	nosig	nosig
g1119	g__Paucibacter	1880.95	-0.80366	0.431547	-1.86227	0.062565	0.225684	d__Bacteria	k__unclassified_d__Bacteria	p__Proteobacteria	c__Betaproteobacteria	o__Burkholderiales	f__unclassified_o__Burkholderiales	g__Paucibacter	1959.33	1118	2258.67	nosig	nosig
g63	g__Agrobacterium	8511.35	0.754095	0.404944	1.86222	0.062572	0.225684	d__Bacteria	k__unclassified_d__Bacteria	p__Proteobacteria	c__Alphaproteobacteria	o__Rhizobiales	f__Rhizobiaceae	g__Agrobacterium	4429.33	7539.33	11793.3	nosig	nosig
g868	g__Luteimonas	18617.7	1.92701	1.03551	1.86093	0.062755	0.225753	d__Bacteria	k__unclassified_d__Bacteria	p__Proteobacteria	c__Gammaproteobacteria	o__Xanthomonadales	f__Xanthomonadaceae	g__Luteimonas	4104	16368.7	29506.7	nosig	nosig
g769	g__Jannaschia	413.548	-0.30336	0.163222	-1.8586	0.063084	0.226351	d__Bacteria	k__unclassified_d__Bacteria	p__Proteobacteria	c__Alphaproteobacteria	o__Rhodobacterales	f__Rhodobacteraceae	g__Jannaschia	490.667	400.667	345.333	nosig	nosig
g1613	g__unclassified_c__Dehalococcoidia	4111.44	0.564603	0.306006	1.84508	0.065027	0.232718	d__Bacteria	k__unclassified_d__Bacteria	p__Chloroflexi	c__Dehalococcoidia	o__unclassified_c__Dehalococcoidia	f__unclassified_c__Dehalococcoidia	g__unclassified_c__Dehalococcoidia	4194.67	6292.67	2319.33	nosig	nosig
g1712	g__unclassified_f__Pseudomonadaceae	82.5753	-0.56382	0.306309	-1.84069	0.065667	0.234238	d__Bacteria	k__unclassified_d__Bacteria	p__Proteobacteria	c__Gammaproteobacteria	o__Pseudomonadales	f__Pseudomonadaceae	g__unclassified_f__Pseudomonadaceae	99.3333	68	80	nosig	nosig
g798	g__Komagataeibacter	1199.45	0.555969	0.302181	1.83986	0.06579	0.234238	d__Bacteria	k__unclassified_d__Bacteria	p__Proteobacteria	c__Alphaproteobacteria	o__Rhodospirillales	f__Acetobacteraceae	g__Komagataeibacter	882	1301.33	1374.67	nosig	nosig
g644	g__Geoalkalibacter	991.754	-0.36022	0.19591	-1.83869	0.065961	0.234246	d__Bacteria	k__unclassified_d__Bacteria	p__Proteobacteria	c__Deltaproteobacteria	o__Desulfuromonadales	f__Geobacteraceae	g__Geoalkalibacter	1334.67	1052.67	635.333	nosig	nosig
g1651	g__unclassified_f__Comamonadaceae	12122.7	-0.71272	0.38902	-1.8321	0.066937	0.237104	d__Bacteria	k__unclassified_d__Bacteria	p__Proteobacteria	c__Betaproteobacteria	o__Burkholderiales	f__Comamonadaceae	g__unclassified_f__Comamonadaceae	12628	7701.33	15862	nosig	nosig
g1562	g__Thiobacillus	4533.88	-0.46939	0.258225	-1.81775	0.069102	0.242239	d__Bacteria	k__unclassified_d__Bacteria	p__Proteobacteria	c__Betaproteobacteria	o__Hydrogenophilales	f__Hydrogenophilaceae	g__Thiobacillus	5900	4283.33	3694	nosig	nosig
g183	g__Azotobacter	884.063	-0.39194	0.215741	-1.81671	0.069261	0.242239	d__Bacteria	k__unclassified_d__Bacteria	p__Proteobacteria	c__Gammaproteobacteria	o__Pseudomonadales	f__Pseudomonadaceae	g__Azotobacter	922	704.667	1007.33	nosig	nosig
g255	g__Calditerricola	372.263	0.324661	0.178611	1.8177	0.069111	0.242239	d__Bacteria	k__unclassified_d__Bacteria	p__Firmicutes	c__Bacilli	o__Bacillales	f__Bacillaceae	g__Calditerricola	370.667	467.333	294.667	nosig	nosig
g974	g__Mitsuaria	2116.21	-0.52006	0.285983	-1.8185	0.068987	0.242239	d__Bacteria	k__unclassified_d__Bacteria	p__Proteobacteria	c__Betaproteobacteria	o__Burkholderiales	f__unclassified_o__Burkholderiales	g__Mitsuaria	2003.33	1412	2704	nosig	nosig
g998	g__Myxococcus	11430.7	-0.3957	0.21775	-1.81724	0.069181	0.242239	d__Bacteria	k__unclassified_d__Bacteria	p__Proteobacteria	c__Deltaproteobacteria	o__Myxococcales	f__Myxococcaceae	g__Myxococcus	14364	11057.3	9126.67	nosig	nosig
g1152	g__Photorhabdus	171.081	0.826012	0.456019	1.81135	0.070086	0.244507	d__Bacteria	k__unclassified_d__Bacteria	p__Proteobacteria	c__Gammaproteobacteria	o__Enterobacteriales	f__Enterobacteriaceae	g__Photorhabdus	98.6667	176	232	nosig	nosig
g1416	g__Sphingomonas	255115	0.572522	0.316746	1.80751	0.070683	0.245969	d__Bacteria	k__unclassified_d__Bacteria	p__Proteobacteria	c__Alphaproteobacteria	o__Sphingomonadales	f__Sphingomonadaceae	g__Sphingomonas	124025	185722	401676	nosig	nosig
g768	g__Janibacter	2863.49	0.656957	0.363799	1.80582	0.070946	0.246266	d__Bacteria	k__unclassified_d__Bacteria	p__Actinobacteria	c__Actinobacteria	o__Micrococcales	f__Intrasporangiaceae	g__Janibacter	2423.33	3890	2396.67	nosig	nosig
g671	g__Gracilibacillus	93.9141	0.684062	0.37949	1.80259	0.071453	0.247408	d__Bacteria	k__unclassified_d__Bacteria	p__Firmicutes	c__Bacilli	o__Bacillales	f__Bacillaceae	g__Gracilibacillus	82	132.667	68.6667	nosig	nosig
g802	g__Kosmotoga	160.534	0.331093	0.183954	1.79987	0.071881	0.248268	d__Bacteria	k__unclassified_d__Bacteria	p__Thermotogae	c__Thermotogae	o__Kosmotogales	f__Kosmotogaceae	g__Kosmotoga	158.667	201.333	127.333	nosig	nosig
g753	g__Ideonella	9532.49	-0.63488	0.355225	-1.78726	0.073896	0.254593	d__Bacteria	k__unclassified_d__Bacteria	p__Proteobacteria	c__Betaproteobacteria	o__Burkholderiales	f__unclassified_o__Burkholderiales	g__Ideonella	9641.33	6209.33	11452	nosig	nosig
g819	g__Lacinutrix	97.7716	-0.79506	0.448666	-1.77204	0.076387	0.262522	d__Bacteria	k__unclassified_d__Bacteria	p__Bacteroidetes	c__Flavobacteriia	o__Flavobacteriales	f__Flavobacteriaceae	g__Lacinutrix	126	74	86	nosig	nosig
g1175	g__Plesiocystis	1467.72	-0.46987	0.265381	-1.77056	0.076634	0.262718	d__Bacteria	k__unclassified_d__Bacteria	p__Proteobacteria	c__Deltaproteobacteria	o__Myxococcales	f__Nannocystaceae	g__Plesiocystis	1885.33	1372.67	1131.33	nosig	nosig
g1519	g__Thermicanus	192.552	0.403371	0.228151	1.768	0.077061	0.26353	d__Bacteria	k__unclassified_d__Bacteria	p__Firmicutes	c__Bacilli	o__Bacillales	f__Bacillales_Family_X._Incertae_Sedis	g__Thermicanus	176.667	234	168	nosig	nosig
g775	g__Jiangella	9107.06	0.414757	0.234806	1.76638	0.077332	0.263803	d__Bacteria	k__unclassified_d__Bacteria	p__Actinobacteria	c__Actinobacteria	o__Jiangellales	f__Jiangellaceae	g__Jiangella	7824.67	10469.3	9119.33	nosig	nosig
g597	g__Flagellimonas	60.5843	-0.98327	0.559452	-1.75757	0.078821	0.267567	d__Bacteria	k__unclassified_d__Bacteria	p__Bacteroidetes	c__Flavobacteriia	o__Flavobacteriales	f__Flavobacteriaceae	g__Flagellimonas	80.6667	41.3333	52.6667	nosig	nosig
g1367	g__Segniliparus	334.974	0.709202	0.404328	1.75403	0.079426	0.26823	d__Bacteria	k__unclassified_d__Bacteria	p__Actinobacteria	c__Actinobacteria	o__Corynebacteriales	f__Segniliparaceae	g__Segniliparus	208.667	343.333	450.667	nosig	nosig
g143	g__Aquabacterium	2240.76	-0.55796	0.3189	-1.74965	0.080179	0.26823	d__Bacteria	k__unclassified_d__Bacteria	p__Proteobacteria	c__Betaproteobacteria	o__Burkholderiales	f__unclassified_o__Burkholderiales	g__Aquabacterium	2342.67	1586	2564.67	nosig	nosig
g1456	g__Sulfobacillus	1353.56	0.558515	0.319065	1.75048	0.080036	0.26823	d__Bacteria	k__unclassified_d__Bacteria	p__Firmicutes	c__Clostridia	o__Clostridiales	f__Clostridiales_Family_XVII._Incertae_Sedis	g__Sulfobacillus	1131.33	1674.67	1311.33	nosig	nosig
g441	g__Dasania	357.307	-0.74009	0.422263	-1.75268	0.079656	0.26823	d__Bacteria	k__unclassified_d__Bacteria	p__Proteobacteria	c__Gammaproteobacteria	o__Cellvibrionales	f__Spongiibacteraceae	g__Dasania	485.333	292.667	270	nosig	nosig
g652	g__Geovibrio	63.1869	-0.59221	0.338139	-1.75137	0.079882	0.26823	d__Bacteria	k__unclassified_d__Bacteria	p__Deferribacteres	c__Deferribacteres	o__Deferribacterales	f__Deferribacteraceae	g__Geovibrio	82.6667	55.3333	50	nosig	nosig
g74	g__Aliagarivorans	72.9437	-0.50677	0.289432	-1.75091	0.079961	0.26823	d__Bacteria	k__unclassified_d__Bacteria	p__Proteobacteria	c__Gammaproteobacteria	o__Alteromonadales	f__Alteromonadaceae	g__Aliagarivorans	107.333	76	40.6667	nosig	nosig
g912	g__Massilia	88052.4	-1.04052	0.598875	-1.73746	0.082305	0.274682	d__Bacteria	k__unclassified_d__Bacteria	p__Proteobacteria	c__Betaproteobacteria	o__Burkholderiales	f__Oxalobacteraceae	g__Massilia	44900.7	21776.7	172047	nosig	nosig
g151	g__Archangium	5018.99	-0.30961	0.17867	-1.73288	0.083117	0.275671	d__Bacteria	k__unclassified_d__Bacteria	p__Proteobacteria	c__Deltaproteobacteria	o__Myxococcales	f__Cystobacteraceae	g__Archangium	6154.67	5022.67	4036	nosig	nosig
g1567	g__Thiohalocapsa	994.498	-0.33897	0.195787	-1.7313	0.083398	0.275671	d__Bacteria	k__unclassified_d__Bacteria	p__Proteobacteria	c__Gammaproteobacteria	o__Chromatiales	f__Chromatiaceae	g__Thiohalocapsa	1219.33	968.667	828.667	nosig	nosig
g1811	g__unclassified_p__Candidatus_Kaiserbacteria	189.592	0.398317	0.229745	1.73374	0.082964	0.275671	d__Bacteria	k__unclassified_d__Bacteria	p__Candidatus_Kaiserbacteria	c__unclassified_p__Candidatus_Kaiserbacteria	o__unclassified_p__Candidatus_Kaiserbacteria	f__unclassified_p__Candidatus_Kaiserbacteria	g__unclassified_p__Candidatus_Kaiserbacteria	180.667	240	156	nosig	nosig
g582	g__Ferriphaselus	1561.4	-0.52868	0.305311	-1.73163	0.08334	0.275671	d__Bacteria	k__unclassified_d__Bacteria	p__Proteobacteria	c__Betaproteobacteria	o__Gallionellales	f__Gallionellaceae	g__Ferriphaselus	2044.67	1427.33	1310.67	nosig	nosig
g541	g__Elstera	698.523	0.264201	0.152902	1.72791	0.084004	0.277014	d__Bacteria	k__unclassified_d__Bacteria	p__Proteobacteria	c__Alphaproteobacteria	o__Rhodospirillales	f__Rhodospirillaceae	g__Elstera	666.667	806	622	nosig	nosig
g62	g__Agreia	1043.52	0.700634	0.407302	1.72018	0.085399	0.280946	d__Bacteria	k__unclassified_d__Bacteria	p__Actinobacteria	c__Actinobacteria	o__Micrococcales	f__Microbacteriaceae	g__Agreia	623.333	1012.67	1462	nosig	nosig
g1663	g__unclassified_f__Erythrobacteraceae	145.383	-0.50568	0.294276	-1.7184	0.085723	0.281342	d__Bacteria	k__unclassified_d__Bacteria	p__Proteobacteria	c__Alphaproteobacteria	o__Sphingomonadales	f__Erythrobacteraceae	g__unclassified_f__Erythrobacteraceae	168.667	119.333	145.333	nosig	nosig
g1441	g__Stigmatella	3754.64	-0.38664	0.225601	-1.71384	0.086559	0.283414	d__Bacteria	k__unclassified_d__Bacteria	p__Proteobacteria	c__Deltaproteobacteria	o__Myxococcales	f__Cystobacteraceae	g__Stigmatella	4644.67	3598.67	3060.67	nosig	nosig
g05	g__Acetobacter	1845.95	0.536055	0.313727	1.70867	0.087512	0.285729	d__Bacteria	k__unclassified_d__Bacteria	p__Proteobacteria	c__Alphaproteobacteria	o__Rhodospirillales	f__Acetobacteraceae	g__Acetobacter	1410.67	2050.67	2028.67	nosig	nosig
g1309	g__Rubritepida	1521.4	0.42905	0.25156	1.70555	0.088091	0.285729	d__Bacteria	k__unclassified_d__Bacteria	p__Proteobacteria	c__Alphaproteobacteria	o__Rhodospirillales	f__Acetobacteraceae	g__Rubritepida	1307.33	1768	1492.67	nosig	nosig
g1751	g__unclassified_o__Cytophagales	373.976	0.350119	0.20515	1.70664	0.087888	0.285729	d__Bacteria	k__unclassified_d__Bacteria	p__Bacteroidetes	c__Cytophagia	o__Cytophagales	f__unclassified_o__Cytophagales	g__unclassified_o__Cytophagales	304	392.667	404	nosig	nosig
g991	g__Mumia	1677.25	0.304414	0.178289	1.70742	0.087744	0.285729	d__Bacteria	k__unclassified_d__Bacteria	p__Actinobacteria	c__Actinobacteria	o__Propionibacteriales	f__Nocardioidaceae	g__Mumia	1500	1875.33	1661.33	nosig	nosig
g1241	g__Pseudoxanthomonas	11613.1	1.3968	0.820189	1.70302	0.088563	0.286516	d__Bacteria	k__unclassified_d__Bacteria	p__Proteobacteria	c__Gammaproteobacteria	o__Xanthomonadales	f__Xanthomonadaceae	g__Pseudoxanthomonas	6492	17935.3	10384	nosig	nosig
g1573	g__Thioploca	542.783	-0.23743	0.139589	-1.70094	0.088954	0.286516	d__Bacteria	k__unclassified_d__Bacteria	p__Proteobacteria	c__Gammaproteobacteria	o__Thiotrichales	f__Thiotrichaceae	g__Thioploca	662.667	566.667	413.333	nosig	nosig
g901	g__Marinomonas	317.269	-0.4859	0.285623	-1.70119	0.088907	0.286516	d__Bacteria	k__unclassified_d__Bacteria	p__Proteobacteria	c__Gammaproteobacteria	o__Oceanospirillales	f__Oceanospirillaceae	g__Marinomonas	411.333	295.333	241.333	nosig	nosig
g389	g__Clostridium	2634.26	0.197291	0.116125	1.69894	0.08933	0.286891	d__Bacteria	k__unclassified_d__Bacteria	p__Firmicutes	c__Clostridia	o__Clostridiales	f__Clostridiaceae	g__Clostridium	2592	2996.67	2346	nosig	nosig
g643	g__Gemmobacter	439.142	0.325039	0.191411	1.69812	0.089485	0.286891	d__Bacteria	k__unclassified_d__Bacteria	p__Proteobacteria	c__Alphaproteobacteria	o__Rhodobacterales	f__Rhodobacteraceae	g__Gemmobacter	395.333	499.333	427.333	nosig	nosig
g1056	g__Oceanicola	559.73	0.643776	0.379972	1.69427	0.090214	0.287661	d__Bacteria	k__unclassified_d__Bacteria	p__Proteobacteria	c__Alphaproteobacteria	o__Rhodobacterales	f__Rhodobacteraceae	g__Oceanicola	481.333	771.333	444	nosig	nosig
g610	g__Fluoribacter	89.2177	0.454925	0.26862	1.69356	0.090348	0.287661	d__Bacteria	k__unclassified_d__Bacteria	p__Proteobacteria	c__Gammaproteobacteria	o__Legionellales	f__Legionellaceae	g__Fluoribacter	76.6667	106	83.3333	nosig	nosig
g624	g__Fulvivirga	792.606	1.30698	0.771218	1.6947	0.090133	0.287661	d__Bacteria	k__unclassified_d__Bacteria	p__Bacteroidetes	c__Cytophagia	o__Cytophagales	f__Flammeovirgaceae	g__Fulvivirga	482.667	1245.33	635.333	nosig	nosig
g1076	g__Opitutus	4311.03	-0.41201	0.243768	-1.69018	0.090993	0.28905	d__Bacteria	k__unclassified_d__Bacteria	p__Verrucomicrobia	c__Opitutae	o__Opitutales	f__Opitutaceae	g__Opitutus	5438	4134.67	3305.33	nosig	nosig
g1300	g__Roseomonas	7332.69	0.415582	0.247767	1.67731	0.093482	0.29195	d__Bacteria	k__unclassified_d__Bacteria	p__Proteobacteria	c__Alphaproteobacteria	o__Rhodospirillales	f__Acetobacteraceae	g__Roseomonas	6309.33	8444	7246.67	nosig	nosig
g1371	g__Serinicoccus	1010.26	0.339436	0.201909	1.68114	0.092736	0.29195	d__Bacteria	k__unclassified_d__Bacteria	p__Actinobacteria	c__Actinobacteria	o__Micrococcales	f__Intrasporangiaceae	g__Serinicoccus	930	1186	937.333	nosig	nosig
g1721	g__unclassified_f__Ruminococcaceae	159.397	0.450882	0.268619	1.67852	0.093246	0.29195	d__Bacteria	k__unclassified_d__Bacteria	p__Firmicutes	c__Clostridia	o__Clostridiales	f__Ruminococcaceae	g__unclassified_f__Ruminococcaceae	148.667	204	129.333	nosig	nosig
g299	g__Candidatus_Methylopumilus	188.576	-0.46907	0.279284	-1.67953	0.093049	0.29195	d__Bacteria	k__unclassified_d__Bacteria	p__Proteobacteria	c__Betaproteobacteria	o__Methylophilales	f__Methylophilaceae	g__Candidatus_Methylopumilus	258	188	134.667	nosig	nosig
g305	g__Candidatus_Paracaedibacter	132.836	-0.45798	0.273124	-1.67682	0.093577	0.29195	d__Bacteria	k__unclassified_d__Bacteria	p__Proteobacteria	c__Alphaproteobacteria	o__Rickettsiales	f__Candidatus_Paracaedibacteraceae	g__Candidatus_Paracaedibacter	140	102.667	148	nosig	nosig
g336	g__Catelliglobosispora	2775.39	0.38126	0.226736	1.68152	0.092663	0.29195	d__Bacteria	k__unclassified_d__Bacteria	p__Actinobacteria	c__Actinobacteria	o__Micromonosporales	f__Micromonosporaceae	g__Catelliglobosispora	2440	3193.33	2723.33	nosig	nosig
g464	g__Desulfatiglans	641.821	-0.28215	0.167863	-1.68084	0.092795	0.29195	d__Bacteria	k__unclassified_d__Bacteria	p__Proteobacteria	c__Deltaproteobacteria	o__Desulfobacterales	f__Desulfobacteraceae	g__Desulfatiglans	834	691.333	435.333	nosig	nosig
g722	g__Herbaspirillum	12710.2	-0.3784	0.225675	-1.67674	0.093593	0.29195	d__Bacteria	k__unclassified_d__Bacteria	p__Proteobacteria	c__Betaproteobacteria	o__Burkholderiales	f__Oxalobacteraceae	g__Herbaspirillum	12333.3	9544.67	16094.7	nosig	nosig
g1718	g__unclassified_f__Rhodospirillaceae	612.44	0.275056	0.16436	1.6735	0.094228	0.292784	d__Bacteria	k__unclassified_d__Bacteria	p__Proteobacteria	c__Alphaproteobacteria	o__Rhodospirillales	f__Rhodospirillaceae	g__unclassified_f__Rhodospirillaceae	574.667	702	557.333	nosig	nosig
g539	g__Elioraea	3786.46	0.324122	0.193711	1.67323	0.094283	0.292784	d__Bacteria	k__unclassified_d__Bacteria	p__Proteobacteria	c__Alphaproteobacteria	o__Rhodospirillales	f__unclassified_o__Rhodospirillales	g__Elioraea	3471.33	4370.67	3566.67	nosig	nosig
g162	g__Arsukibacterium	86.5869	-0.79015	0.472915	-1.6708	0.094761	0.292956	d__Bacteria	k__unclassified_d__Bacteria	p__Proteobacteria	c__Gammaproteobacteria	o__Chromatiales	f__Chromatiaceae	g__Arsukibacterium	109.333	64	80	nosig	nosig
g98	g__Allosalinactinospora	1825.85	0.557404	0.333539	1.67118	0.094686	0.292956	d__Bacteria	k__unclassified_d__Bacteria	p__Actinobacteria	c__Actinobacteria	o__Streptosporangiales	f__Nocardiopsaceae	g__Allosalinactinospora	1456.67	2150.67	1886	nosig	nosig
g649	g__Geopsychrobacter	423.199	-0.39022	0.233706	-1.66969	0.09498	0.292978	d__Bacteria	k__unclassified_d__Bacteria	p__Proteobacteria	c__Deltaproteobacteria	o__Desulfuromonadales	f__Geobacteraceae	g__Geopsychrobacter	578.667	446	265.333	nosig	nosig
g534	g__Eggerthella	173.873	-0.44332	0.266029	-1.66644	0.095626	0.294317	d__Bacteria	k__unclassified_d__Bacteria	p__Actinobacteria	c__Coriobacteriia	o__Eggerthellales	f__Eggerthellaceae	g__Eggerthella	228	169.333	130	nosig	nosig
g696	g__Halobacillus	239.967	0.65533	0.396046	1.65468	0.097989	0.300919	d__Bacteria	k__unclassified_d__Bacteria	p__Firmicutes	c__Bacilli	o__Bacillales	f__Bacillaceae	g__Halobacillus	202	326	205.333	nosig	nosig
g1151	g__Photobacterium	445.161	-0.33084	0.200449	-1.65048	0.098845	0.302878	d__Bacteria	k__unclassified_d__Bacteria	p__Proteobacteria	c__Gammaproteobacteria	o__Vibrionales	f__Vibrionaceae	g__Photobacterium	539.333	433.333	368.667	nosig	nosig
g956	g__Methylovulum	370.309	-0.52666	0.319496	-1.64842	0.099267	0.303499	d__Bacteria	k__unclassified_d__Bacteria	p__Proteobacteria	c__Gammaproteobacteria	o__Methylococcales	f__Methylococcaceae	g__Methylovulum	505.333	353.333	251.333	nosig	nosig
g975	g__Mitsuokella	143.42	0.567173	0.346047	1.63901	0.101212	0.308763	d__Bacteria	k__unclassified_d__Bacteria	p__Firmicutes	c__Negativicutes	o__Selenomonadales	f__Veillonellaceae	g__Mitsuokella	126	187.333	124	nosig	nosig
g594	g__Fimbriimonas	1814	0.201498	0.123875	1.62663	0.103816	0.316013	d__Bacteria	k__unclassified_d__Bacteria	p__Armatimonadetes	c__Fimbriimonadia	o__Fimbriimonadales	f__Fimbriimonadaceae	g__Fimbriimonas	1790	2074.67	1598	nosig	nosig
g112	g__Amphritea	73.7801	-0.49879	0.307127	-1.62404	0.104367	0.316298	d__Bacteria	k__unclassified_d__Bacteria	p__Proteobacteria	c__Gammaproteobacteria	o__Oceanospirillales	f__Oceanospirillaceae	g__Amphritea	105.333	75.3333	47.3333	nosig	nosig
g976	g__Mizugakiibacter	15654.4	0.779131	0.479569	1.62465	0.104237	0.316298	d__Bacteria	k__unclassified_d__Bacteria	p__Proteobacteria	c__Gammaproteobacteria	o__Xanthomonadales	f__Rhodanobacteraceae	g__Mizugakiibacter	12422.7	21494.7	13570.7	nosig	nosig
g431	g__Cyanobium	472.406	-0.28678	0.177044	-1.6198	0.105276	0.317663	d__Bacteria	k__unclassified_d__Bacteria	p__Cyanobacteria	c__unclassified_p__Cyanobacteria	o__Chroococcales	f__unclassified_o__Chroococcales	g__Cyanobium	591.333	486.667	359.333	nosig	nosig
g940	g__Methyloferula	3275.89	0.473014	0.292748	1.61577	0.106144	0.319585	d__Bacteria	k__unclassified_d__Bacteria	p__Proteobacteria	c__Alphaproteobacteria	o__Rhizobiales	f__Beijerinckiaceae	g__Methyloferula	2878.67	4014	3010	nosig	nosig
g1111	g__Pararhodospirillum	384.961	0.298691	0.18567	1.60872	0.107677	0.323498	d__Bacteria	k__unclassified_d__Bacteria	p__Proteobacteria	c__Alphaproteobacteria	o__Rhodospirillales	f__Rhodospirillaceae	g__Pararhodospirillum	351.333	436	361.333	nosig	nosig
g1133	g__Pelosinus	367.57	0.353455	0.220222	1.60499	0.108495	0.32488	d__Bacteria	k__unclassified_d__Bacteria	p__Firmicutes	c__Negativicutes	o__Selenomonadales	f__Veillonellaceae	g__Pelosinus	335.333	430	339.333	nosig	nosig
g1162	g__Planctomyces	6080.14	0.434178	0.270782	1.60343	0.108841	0.32488	d__Bacteria	k__unclassified_d__Bacteria	p__Planctomycetes	c__Planctomycetia	o__Planctomycetales	f__Planctomycetaceae	g__Planctomyces	5822.67	8026	4699.33	nosig	nosig
g64	g__Agrococcus	343.714	0.447717	0.279169	1.60375	0.108769	0.32488	d__Bacteria	k__unclassified_d__Bacteria	p__Actinobacteria	c__Actinobacteria	o__Micrococcales	f__Microbacteriaceae	g__Agrococcus	258.667	356.667	404.667	nosig	nosig
g90	g__Alkanindiges	84.6403	-0.43928	0.274204	-1.602	0.109155	0.325117	d__Bacteria	k__unclassified_d__Bacteria	p__Proteobacteria	c__Gammaproteobacteria	o__Pseudomonadales	f__Moraxellaceae	g__Alkanindiges	104	77.3333	72.6667	nosig	nosig
g777	g__Jonesia	98.1404	0.554084	0.346153	1.60069	0.109445	0.325281	d__Bacteria	k__unclassified_d__Bacteria	p__Actinobacteria	c__Actinobacteria	o__Micrococcales	f__Jonesiaceae	g__Jonesia	88	130	80	nosig	nosig
g1239	g__Pseudothermotoga	151.809	0.555883	0.348129	1.59677	0.110317	0.327171	d__Bacteria	k__unclassified_d__Bacteria	p__Thermotogae	c__Thermotogae	o__Thermotogales	f__Thermotogaceae	g__Pseudothermotoga	137.333	202.667	123.333	nosig	nosig
g566	g__Eubacterium	383.33	0.313433	0.196472	1.59531	0.110643	0.327437	d__Bacteria	k__unclassified_d__Bacteria	p__Firmicutes	c__Clostridia	o__Clostridiales	f__Eubacteriaceae	g__Eubacterium	340.667	426	385.333	nosig	nosig
g1085	g__Oscillibacter	143.878	-0.44834	0.281751	-1.59126	0.111551	0.328483	d__Bacteria	k__unclassified_d__Bacteria	p__Firmicutes	c__Clostridia	o__Clostridiales	f__Oscillospiraceae	g__Oscillibacter	193.333	143.333	103.333	nosig	nosig
g1200	g__Promicromonospora	1110.87	0.409556	0.257556	1.59016	0.111798	0.328483	d__Bacteria	k__unclassified_d__Bacteria	p__Actinobacteria	c__Actinobacteria	o__Micrococcales	f__Promicromonosporaceae	g__Promicromonospora	1007.33	1358	970.667	nosig	nosig
g1447	g__Streptomonospora	1310.96	0.587319	0.369497	1.58951	0.111945	0.328483	d__Bacteria	k__unclassified_d__Bacteria	p__Actinobacteria	c__Actinobacteria	o__Streptosporangiales	f__Nocardiopsaceae	g__Streptomonospora	1038	1564	1352	nosig	nosig
g1862	g__Vulgatibacter	2638.22	-0.36854	0.231804	-1.58987	0.111863	0.328483	d__Bacteria	k__unclassified_d__Bacteria	p__Proteobacteria	c__Deltaproteobacteria	o__Myxococcales	f__Vulgatibacteraceae	g__Vulgatibacter	3257.33	2551.33	2080	nosig	nosig
g810	g__Kyrpidia	799.801	0.345723	0.217888	1.5867	0.112581	0.329651	d__Bacteria	k__unclassified_d__Bacteria	p__Firmicutes	c__Bacilli	o__Bacillales	f__Alicyclobacillaceae	g__Kyrpidia	772	989.333	678	nosig	nosig
g259	g__Caloranaerobacter	96.5901	0.615842	0.389997	1.57909	0.114314	0.333634	d__Bacteria	k__unclassified_d__Bacteria	p__Firmicutes	c__Clostridia	o__Clostridiales	f__Clostridiaceae	g__Caloranaerobacter	72	111.333	102	nosig	nosig
g862	g__Longilinea	819.727	0.257141	0.16289	1.57862	0.114423	0.333634	d__Bacteria	k__unclassified_d__Bacteria	p__Chloroflexi	c__Anaerolineae	o__Anaerolineales	f__Anaerolineaceae	g__Longilinea	853.333	1030.67	618	nosig	nosig
g221	g__Brachyspira	73.2143	-0.69574	0.4428	-1.57123	0.116128	0.337894	d__Bacteria	k__unclassified_d__Bacteria	p__Spirochaetes	c__Spirochaetia	o__Brachyspirales	f__Brachyspiraceae	g__Brachyspira	90	56	70	nosig	nosig
g1059	g__Oceanithermus	408.004	-0.3906	0.249727	-1.56409	0.117797	0.340604	d__Bacteria	k__unclassified_d__Bacteria	p__Deinococcus-Thermus	c__Deinococci	o__Thermales	f__Thermaceae	g__Oceanithermus	532.667	410	308	nosig	nosig
g1742	g__unclassified_o__Bacillales	304.931	0.254861	0.162902	1.5645	0.1177	0.340604	d__Bacteria	k__unclassified_d__Bacteria	p__Firmicutes	c__Bacilli	o__Bacillales	f__unclassified_o__Bacillales	g__unclassified_o__Bacillales	311.333	375.333	239.333	nosig	nosig
g869	g__Luteipulveratus	3702.37	0.590846	0.377758	1.56409	0.117797	0.340604	d__Bacteria	k__unclassified_d__Bacteria	p__Actinobacteria	c__Actinobacteria	o__Micrococcales	f__Dermacoccaceae	g__Luteipulveratus	3114.67	4669.33	3296.67	nosig	nosig
g1224	g__Pseudoduganella	987.178	-0.74646	0.478373	-1.56041	0.118663	0.34168	d__Bacteria	k__unclassified_d__Bacteria	p__Proteobacteria	c__Betaproteobacteria	o__Burkholderiales	f__Oxalobacteraceae	g__Pseudoduganella	996.667	594	1260	nosig	nosig
g1526	g__Thermobacillus	170.324	0.463379	0.296819	1.56115	0.118488	0.34168	d__Bacteria	k__unclassified_d__Bacteria	p__Firmicutes	c__Bacilli	o__Bacillales	f__Paenibacillaceae	g__Thermobacillus	161.333	224.667	132.667	nosig	nosig
g1138	g__Perlucidibaca	134.827	-0.59139	0.380032	-1.55615	0.119673	0.343875	d__Bacteria	k__unclassified_d__Bacteria	p__Proteobacteria	c__Gammaproteobacteria	o__Pseudomonadales	f__Moraxellaceae	g__Perlucidibaca	170.667	114.667	110.667	nosig	nosig
g1298	g__Roseivivax	297.199	-0.32185	0.207669	-1.54984	0.121181	0.346745	d__Bacteria	k__unclassified_d__Bacteria	p__Proteobacteria	c__Alphaproteobacteria	o__Rhodobacterales	f__Rhodobacteraceae	g__Roseivivax	340.667	275.333	272	nosig	nosig
g306	g__Candidatus_Pelagibacter	83.4195	0.420821	0.271342	1.55089	0.120929	0.346745	d__Bacteria	k__unclassified_d__Bacteria	p__Proteobacteria	c__Alphaproteobacteria	o__Pelagibacterales	f__Pelagibacteraceae	g__Candidatus_Pelagibacter	79.3333	107.333	67.3333	nosig	nosig
g67	g__Akkermansia	220.045	1.11034	0.716889	1.54883	0.121423	0.346745	d__Bacteria	k__unclassified_d__Bacteria	p__Verrucomicrobia	c__Verrucomicrobiae	o__Verrucomicrobiales	f__Akkermansiaceae	g__Akkermansia	170	382	127.333	nosig	nosig
g1620	g__unclassified_c__Nitrospira	1799.33	-0.39281	0.254027	-1.54633	0.122025	0.347209	d__Bacteria	k__unclassified_d__Bacteria	p__Nitrospirae	c__Nitrospira	o__unclassified_c__Nitrospira	f__unclassified_c__Nitrospira	g__unclassified_c__Nitrospira	2524	1950.67	1061.33	nosig	nosig
g199	g__Bellilinea	922.302	0.227757	0.147313	1.54607	0.122087	0.347209	d__Bacteria	k__unclassified_d__Bacteria	p__Chloroflexi	c__Anaerolineae	o__Anaerolineales	f__Anaerolineaceae	g__Bellilinea	940.667	1114	748.667	nosig	nosig
g1274	g__Rhodopirellula	2730.38	-0.25845	0.167344	-1.5444	0.12249	0.347642	d__Bacteria	k__unclassified_d__Bacteria	p__Planctomycetes	c__Planctomycetia	o__Planctomycetales	f__Planctomycetaceae	g__Rhodopirellula	3388.67	2870.67	2040.67	nosig	nosig
g514	g__Dinoroseobacter	70.8507	0.514738	0.333618	1.5429	0.122856	0.347743	d__Bacteria	k__unclassified_d__Bacteria	p__Proteobacteria	c__Alphaproteobacteria	o__Rhodobacterales	f__Rhodobacteraceae	g__Dinoroseobacter	55.3333	79.3333	77.3333	nosig	nosig
g640	g__Gemmata	10930	0.225543	0.146249	1.54219	0.123028	0.347743	d__Bacteria	k__unclassified_d__Bacteria	p__Planctomycetes	c__Planctomycetia	o__Planctomycetales	f__Planctomycetaceae	g__Gemmata	10462	12288	9930	nosig	nosig
g118	g__Anaerobaculum	289.22	0.354504	0.230236	1.53974	0.123623	0.348711	d__Bacteria	k__unclassified_d__Bacteria	p__Synergistetes	c__Synergistia	o__Synergistales	f__Synergistaceae	g__Anaerobaculum	302	388.667	197.333	nosig	nosig
g1091	g__Paenarthrobacter	1422.87	-0.92029	0.601798	-1.52923	0.126208	0.354919	d__Bacteria	k__unclassified_d__Bacteria	p__Actinobacteria	c__Actinobacteria	o__Micrococcales	f__Micrococcaceae	g__Paenarthrobacter	2446	1268	619.333	nosig	nosig
g1249	g__Puniceibacterium	155.15	-0.40442	0.264876	-1.52684	0.1268	0.354919	d__Bacteria	k__unclassified_d__Bacteria	p__Proteobacteria	c__Alphaproteobacteria	o__Rhodobacterales	f__Rhodobacteraceae	g__Puniceibacterium	202.667	154.667	116.667	nosig	nosig
g145	g__Aquaspirillum	195.275	-0.39357	0.257785	-1.52672	0.126831	0.354919	d__Bacteria	k__unclassified_d__Bacteria	p__Proteobacteria	c__Betaproteobacteria	o__Neisseriales	f__Chromobacteriaceae	g__Aquaspirillum	244	186	160	nosig	nosig
g764	g__Intrasporangium	16185.4	0.556035	0.36422	1.52665	0.126848	0.354919	d__Bacteria	k__unclassified_d__Bacteria	p__Actinobacteria	c__Actinobacteria	o__Micrococcales	f__Intrasporangiaceae	g__Intrasporangium	13827.3	20264	14481.3	nosig	nosig
g942	g__Methyloglobulus	521.986	-0.31285	0.205112	-1.52526	0.127193	0.355166	d__Bacteria	k__unclassified_d__Bacteria	p__Proteobacteria	c__Gammaproteobacteria	o__Methylococcales	f__Methylococcaceae	g__Methyloglobulus	612.667	495.333	450	nosig	nosig
g434	g__Cycloclasticus	222.14	-0.48417	0.318313	-1.52106	0.128245	0.356666	d__Bacteria	k__unclassified_d__Bacteria	p__Proteobacteria	c__Gammaproteobacteria	o__Thiotrichales	f__Piscirickettsiaceae	g__Cycloclasticus	279.333	202	199.333	nosig	nosig
g76	g__Alicyclobacillus	4098.75	0.359274	0.236067	1.52191	0.128031	0.356666	d__Bacteria	k__unclassified_d__Bacteria	p__Firmicutes	c__Bacilli	o__Bacillales	f__Alicyclobacillaceae	g__Alicyclobacillus	3868.67	4988.67	3603.33	nosig	nosig
g386	g__Clavibacter	1064.16	0.721528	0.475089	1.51872	0.128832	0.356866	d__Bacteria	k__unclassified_d__Bacteria	p__Actinobacteria	c__Actinobacteria	o__Micrococcales	f__Microbacteriaceae	g__Clavibacter	506.667	836.667	1830	nosig	nosig
g916	g__Megamonas	75.663	0.368702	0.242749	1.51886	0.128798	0.356866	d__Bacteria	k__unclassified_d__Bacteria	p__Firmicutes	c__Negativicutes	o__Selenomonadales	f__Veillonellaceae	g__Megamonas	75.3333	98	56.6667	nosig	nosig
g153	g__Arcticibacter	535.137	0.94301	0.621821	1.51653	0.129385	0.356969	d__Bacteria	k__unclassified_d__Bacteria	p__Bacteroidetes	c__Sphingobacteriia	o__Sphingobacteriales	f__Sphingobacteriaceae	g__Arcticibacter	206.667	405.333	796	nosig	nosig
g898	g__Marinobacter	2372.38	-0.2637	0.173821	-1.51708	0.129246	0.356969	d__Bacteria	k__unclassified_d__Bacteria	p__Proteobacteria	c__Gammaproteobacteria	o__Alteromonadales	f__Alteromonadaceae	g__Marinobacter	2945.33	2478	1804	nosig	nosig
g906	g__Maritalea	259.27	0.376246	0.248882	1.51174	0.1306	0.359342	d__Bacteria	k__unclassified_d__Bacteria	p__Proteobacteria	c__Alphaproteobacteria	o__Rhizobiales	f__Hyphomicrobiaceae	g__Maritalea	220	288.667	259.333	nosig	nosig
g909	g__Marmoricola	31897.1	-0.37803	0.250211	-1.51086	0.130825	0.359342	d__Bacteria	k__unclassified_d__Bacteria	p__Actinobacteria	c__Actinobacteria	o__Propionibacteriales	f__Nocardioidaceae	g__Marmoricola	39370	30736	26146	nosig	nosig
g1596	g__Tumebacillus	391.726	0.303176	0.201173	1.50704	0.131801	0.360561	d__Bacteria	k__unclassified_d__Bacteria	p__Firmicutes	c__Bacilli	o__Bacillales	f__Alicyclobacillaceae	g__Tumebacillus	385.333	478.667	326	nosig	nosig
g160	g__Arsenicicoccus	1616.34	0.724483	0.480967	1.50631	0.131989	0.360561	d__Bacteria	k__unclassified_d__Bacteria	p__Actinobacteria	c__Actinobacteria	o__Micrococcales	f__Intrasporangiaceae	g__Arsenicicoccus	1294	2113.33	1399.33	nosig	nosig
g184	g__Azovibrio	1056.16	-0.46592	0.309624	-1.50481	0.132374	0.360901	d__Bacteria	k__unclassified_d__Bacteria	p__Proteobacteria	c__Betaproteobacteria	o__Rhodocyclales	f__Rhodocyclaceae	g__Azovibrio	1314.67	960	956.667	nosig	nosig
g1579	g__Timonella	109.148	0.483692	0.321763	1.50326	0.132773	0.361279	d__Bacteria	k__unclassified_d__Bacteria	p__Actinobacteria	c__Actinobacteria	o__Micrococcales	f__unclassified_o__Micrococcales	g__Timonella	98.6667	139.333	93.3333	nosig	nosig
g677	g__Granulicella	16008.5	0.758444	0.505011	1.50184	0.13314	0.361566	d__Bacteria	k__unclassified_d__Bacteria	p__Acidobacteria	c__Acidobacteriia	o__Acidobacteriales	f__Acidobacteriaceae	g__Granulicella	11828.7	19917.3	15644.7	nosig	nosig
g821	g__Lactobacillus	795.798	0.744466	0.496694	1.49884	0.133915	0.362959	d__Bacteria	k__unclassified_d__Bacteria	p__Firmicutes	c__Bacilli	o__Lactobacillales	f__Lactobacillaceae	g__Lactobacillus	520.667	890.667	853.333	nosig	nosig
g321	g__Candidatus_Symbiobacter	204.305	-0.4397	0.293711	-1.49705	0.13438	0.363507	d__Bacteria	k__unclassified_d__Bacteria	p__Proteobacteria	c__Betaproteobacteria	o__Burkholderiales	f__Comamonadaceae	g__Candidatus_Symbiobacter	216	161.333	234.667	nosig	nosig
g1380	g__Shinella	1282.03	0.465587	0.311546	1.49444	0.135061	0.364639	d__Bacteria	k__unclassified_d__Bacteria	p__Proteobacteria	c__Alphaproteobacteria	o__Rhizobiales	f__Rhizobiaceae	g__Shinella	993.333	1392.67	1351.33	nosig	nosig
g1514	g__Thauera	4003.75	-0.3759	0.252094	-1.4911	0.135935	0.365379	d__Bacteria	k__unclassified_d__Bacteria	p__Proteobacteria	c__Betaproteobacteria	o__Rhodocyclales	f__Rhodocyclaceae	g__Thauera	4678.67	3624	3864	nosig	nosig
g1652	g__unclassified_f__Coriobacteriaceae	67.5068	0.391469	0.262666	1.49037	0.136127	0.365379	d__Bacteria	k__unclassified_d__Bacteria	p__Actinobacteria	c__Coriobacteriia	o__Coriobacteriales	f__Coriobacteriaceae	g__unclassified_f__Coriobacteriaceae	63.3333	84	56	nosig	nosig
g1770	g__unclassified_o__Sphingobacteriales	120.702	0.733102	0.491766	1.49075	0.136026	0.365379	d__Bacteria	k__unclassified_d__Bacteria	p__Bacteroidetes	c__Sphingobacteriia	o__Sphingobacteriales	f__unclassified_o__Sphingobacteriales	g__unclassified_o__Sphingobacteriales	81.3333	139.333	132.667	nosig	nosig
g713	g__Hassallia	2709.38	1.30321	0.875166	1.4891	0.13646	0.365564	d__Bacteria	k__unclassified_d__Bacteria	p__Cyanobacteria	c__unclassified_p__Cyanobacteria	o__Nostocales	f__Microchaetaceae	g__Hassallia	1605.33	4142	2472	nosig	nosig
g08	g__Acetonema	219.207	0.408966	0.274948	1.48743	0.136901	0.366039	d__Bacteria	k__unclassified_d__Bacteria	p__Firmicutes	c__Negativicutes	o__Selenomonadales	f__Veillonellaceae	g__Acetonema	214.667	288	172	nosig	nosig
g219	g__Brachybacterium	586.157	0.413404	0.278205	1.48597	0.137287	0.366363	d__Bacteria	k__unclassified_d__Bacteria	p__Actinobacteria	c__Actinobacteria	o__Micrococcales	f__Dermabacteraceae	g__Brachybacterium	496	667.333	600	nosig	nosig
g567	g__Eudoraea	128.002	-0.45888	0.309136	-1.48438	0.137707	0.366777	d__Bacteria	k__unclassified_d__Bacteria	p__Bacteroidetes	c__Flavobacteriia	o__Flavobacteriales	f__Flavobacteriaceae	g__Eudoraea	176.667	130	79.3333	nosig	nosig
g440	g__Dactylosporangium	8144.84	0.418657	0.282347	1.48277	0.138135	0.367211	d__Bacteria	k__unclassified_d__Bacteria	p__Actinobacteria	c__Actinobacteria	o__Micromonosporales	f__Micromonosporaceae	g__Dactylosporangium	6273.33	8377.33	9260.67	nosig	nosig
g409	g__Corynebacterium	12850.6	0.682784	0.461443	1.47967	0.138961	0.3687	d__Bacteria	k__unclassified_d__Bacteria	p__Actinobacteria	c__Actinobacteria	o__Corynebacteriales	f__Corynebacteriaceae	g__Corynebacterium	10113.3	16131.3	11830	nosig	nosig
g1103	g__Parachlamydia	97.9499	0.35214	0.239569	1.46989	0.141593	0.374963	d__Bacteria	k__unclassified_d__Bacteria	p__Chlamydiae	c__Chlamydiia	o__Chlamydiales	f__Parachlamydiaceae	g__Parachlamydia	96	124	78	nosig	nosig
g1067	g__Oerskovia	767.043	0.360247	0.245516	1.46731	0.142293	0.376098	d__Bacteria	k__unclassified_d__Bacteria	p__Actinobacteria	c__Actinobacteria	o__Micrococcales	f__Cellulomonadaceae	g__Oerskovia	648.667	837.333	776.667	nosig	nosig
g1128	g__Pelagibacterium	1017.41	-0.48848	0.334101	-1.46206	0.143725	0.377722	d__Bacteria	k__unclassified_d__Bacteria	p__Proteobacteria	c__Alphaproteobacteria	o__Rhizobiales	f__Hyphomicrobiaceae	g__Pelagibacterium	1277.33	920.667	819.333	nosig	nosig
g1346	g__Salsuginibacillus	62.938	-0.53431	0.364987	-1.46392	0.143216	0.377722	d__Bacteria	k__unclassified_d__Bacteria	p__Firmicutes	c__Bacilli	o__Bacillales	f__Bacillaceae	g__Salsuginibacillus	88	61.3333	42.6667	nosig	nosig
g19	g__Acidithiobacillus	1014.85	0.562269	0.384484	1.4624	0.143632	0.377722	d__Bacteria	k__unclassified_d__Bacteria	p__Proteobacteria	c__Acidithiobacillia	o__Acidithiobacillales	f__Acidithiobacillaceae	g__Acidithiobacillus	818	1211.33	1035.33	nosig	nosig
g1121	g__Paucisalibacillus	57.7921	-0.45572	0.312546	-1.45809	0.144817	0.37809	d__Bacteria	k__unclassified_d__Bacteria	p__Firmicutes	c__Bacilli	o__Bacillales	f__Bacillaceae	g__Paucisalibacillus	85.3333	62.6667	30	nosig	nosig
g1886	g__Yonghaparkia	515.581	0.628521	0.430702	1.45929	0.144485	0.37809	d__Bacteria	k__unclassified_d__Bacteria	p__Actinobacteria	c__Actinobacteria	o__Micrococcales	f__Microbacteriaceae	g__Yonghaparkia	242	376	814.667	nosig	nosig
g709	g__Halothermothrix	203.983	0.269211	0.184423	1.45975	0.14436	0.37809	d__Bacteria	k__unclassified_d__Bacteria	p__Firmicutes	c__Clostridia	o__Halanaerobiales	f__Halanaerobiaceae	g__Halothermothrix	194	236	186	nosig	nosig
g875	g__Lysobacter	37905.9	1.09941	0.754275	1.45758	0.144957	0.37809	d__Bacteria	k__unclassified_d__Bacteria	p__Proteobacteria	c__Gammaproteobacteria	o__Xanthomonadales	f__Xanthomonadaceae	g__Lysobacter	16088	35846	53949.3	nosig	nosig
g460	g__Derxia	1649.72	-0.59201	0.407757	-1.45188	0.146535	0.381486	d__Bacteria	k__unclassified_d__Bacteria	p__Proteobacteria	c__Betaproteobacteria	o__Burkholderiales	f__Alcaligenaceae	g__Derxia	1748.67	1168	2101.33	nosig	nosig
g506	g__Devriesea	76.0727	0.519133	0.358112	1.44964	0.147159	0.382394	d__Bacteria	k__unclassified_d__Bacteria	p__Actinobacteria	c__Actinobacteria	o__Micrococcales	f__Dermabacteraceae	g__Devriesea	60	86	81.3333	nosig	nosig
g1347	g__Sandaracinus	5624.38	-0.40501	0.280395	-1.44441	0.148624	0.384326	d__Bacteria	k__unclassified_d__Bacteria	p__Proteobacteria	c__Deltaproteobacteria	o__Myxococcales	f__Sandaracinaceae	g__Sandaracinus	7073.33	5409.33	4387.33	nosig	nosig
g1426	g__Spongiibacter	428.969	-0.52417	0.363244	-1.44303	0.149013	0.384326	d__Bacteria	k__unclassified_d__Bacteria	p__Proteobacteria	c__Gammaproteobacteria	o__Cellvibrionales	f__Spongiibacteraceae	g__Spongiibacter	543.333	382.667	340	nosig	nosig
g243	g__Caenispirillum	1023.84	0.226743	0.157058	1.44369	0.148827	0.384326	d__Bacteria	k__unclassified_d__Bacteria	p__Proteobacteria	c__Alphaproteobacteria	o__Rhodospirillales	f__Rhodospirillaceae	g__Caenispirillum	987.333	1168.67	911.333	nosig	nosig
g739	g__Hyalangium	5787.36	-0.3778	0.261714	-1.44356	0.148863	0.384326	d__Bacteria	k__unclassified_d__Bacteria	p__Proteobacteria	c__Deltaproteobacteria	o__Myxococcales	f__Cystobacteraceae	g__Hyalangium	7214.67	5627.33	4695.33	nosig	nosig
g1682	g__unclassified_f__Micrococcaceae	424.547	-0.79397	0.550816	-1.44144	0.149459	0.384761	d__Bacteria	k__unclassified_d__Bacteria	p__Actinobacteria	c__Actinobacteria	o__Micrococcales	f__Micrococcaceae	g__unclassified_f__Micrococcaceae	673.333	381.333	238	nosig	nosig
g1000	g__Nafulsella	260.977	0.494684	0.344081	1.43769	0.150521	0.385344	d__Bacteria	k__unclassified_d__Bacteria	p__Bacteroidetes	c__Cytophagia	o__Cytophagales	f__Flammeovirgaceae	g__Nafulsella	220	316	237.333	nosig	nosig
g1679	g__unclassified_f__Methylophilaceae	75.1001	-0.45646	0.317183	-1.43912	0.150117	0.385344	d__Bacteria	k__unclassified_d__Bacteria	p__Proteobacteria	c__Betaproteobacteria	o__Methylophilales	f__Methylophilaceae	g__unclassified_f__Methylophilaceae	92.6667	68	68	nosig	nosig
g338	g__Catenovulum	80.8243	-0.68801	0.478238	-1.43863	0.150254	0.385344	d__Bacteria	k__unclassified_d__Bacteria	p__Proteobacteria	c__Gammaproteobacteria	o__Alteromonadales	f__Alteromonadaceae	g__Catenovulum	100	62.6667	72.6667	nosig	nosig
g246	g__Caldanaerobius	175.138	0.408337	0.285461	1.43045	0.152587	0.389915	d__Bacteria	k__unclassified_d__Bacteria	p__Firmicutes	c__Clostridia	o__Thermoanaerobacterales	f__Thermoanaerobacteraceae	g__Caldanaerobius	140.667	188.667	193.333	nosig	nosig
g247	g__Caldibacillus	107.978	0.408776	0.285979	1.42939	0.152891	0.38997	d__Bacteria	k__unclassified_d__Bacteria	p__Firmicutes	c__Bacilli	o__Bacillales	f__Bacillaceae	g__Caldibacillus	104	138.667	87.3333	nosig	nosig
g1417	g__Sphingopyxis	12482.3	0.635586	0.446243	1.42431	0.154358	0.392988	d__Bacteria	k__unclassified_d__Bacteria	p__Proteobacteria	c__Alphaproteobacteria	o__Sphingomonadales	f__Sphingomonadaceae	g__Sphingopyxis	7556.67	12026	15902	nosig	nosig
g955	g__Methylovorus	700.348	-0.50537	0.355393	-1.42201	0.155022	0.393956	d__Bacteria	k__unclassified_d__Bacteria	p__Proteobacteria	c__Betaproteobacteria	o__Methylophilales	f__Methylophilaceae	g__Methylovorus	891.333	630.667	627.333	nosig	nosig
g1038	g__Nitrospirillum	3376.75	0.514987	0.36417	1.41414	0.157321	0.397609	d__Bacteria	k__unclassified_d__Bacteria	p__Proteobacteria	c__Alphaproteobacteria	o__Rhodospirillales	f__Rhodospirillaceae	g__Nitrospirillum	2382.67	3404.67	4026.67	nosig	nosig
g1058	g__Oceaniovalibus	67.7562	-0.4221	0.2984	-1.41453	0.157207	0.397609	d__Bacteria	k__unclassified_d__Bacteria	p__Proteobacteria	c__Alphaproteobacteria	o__Rhodobacterales	f__Rhodobacteraceae	g__Oceaniovalibus	95.3333	71.3333	42	nosig	nosig
g253	g__Caldisalinibacter	59.7766	0.456422	0.322722	1.41429	0.157277	0.397609	d__Bacteria	k__unclassified_d__Bacteria	p__Firmicutes	c__Clostridia	o__Clostridiales	f__Clostridiaceae	g__Caldisalinibacter	56.6667	78	46	nosig	nosig
g720	g__Hellea	104.197	-0.5786	0.410105	-1.41085	0.158289	0.397878	d__Bacteria	k__unclassified_d__Bacteria	p__Proteobacteria	c__Alphaproteobacteria	o__Rhodobacterales	f__Hyphomonadaceae	g__Hellea	124.667	84	94	nosig	nosig
g797	g__Kocuria	1702.02	0.341446	0.241867	1.41171	0.158035	0.397878	d__Bacteria	k__unclassified_d__Bacteria	p__Actinobacteria	c__Actinobacteria	o__Micrococcales	f__Micrococcaceae	g__Kocuria	1558	1979.33	1601.33	nosig	nosig
g935	g__Methylocapsa	5174.57	0.3584	0.253907	1.41154	0.158086	0.397878	d__Bacteria	k__unclassified_d__Bacteria	p__Proteobacteria	c__Alphaproteobacteria	o__Rhizobiales	f__Beijerinckiaceae	g__Methylocapsa	4900	6314.67	4438.67	nosig	nosig
g1717	g__unclassified_f__Rhodocyclaceae	2709.99	-0.40633	0.289293	-1.40457	0.160148	0.401095	d__Bacteria	k__unclassified_d__Bacteria	p__Proteobacteria	c__Betaproteobacteria	o__Rhodocyclales	f__Rhodocyclaceae	g__unclassified_f__Rhodocyclaceae	3314	2518	2455.33	nosig	nosig
g936	g__Methyloceanibacter	26894.2	-0.6759	0.481181	-1.40467	0.160121	0.401095	d__Bacteria	k__unclassified_d__Bacteria	p__Proteobacteria	c__Alphaproteobacteria	o__Rhizobiales	f__unclassified_o__Rhizobiales	g__Methyloceanibacter	41374.7	26050	15291.3	nosig	nosig
g1617	g__unclassified_c__Gammaproteobacteria	42478.7	-0.47577	0.339089	-1.40307	0.160596	0.401489	d__Bacteria	k__unclassified_d__Bacteria	p__Proteobacteria	c__Gammaproteobacteria	o__unclassified_c__Gammaproteobacteria	f__unclassified_c__Gammaproteobacteria	g__unclassified_c__Gammaproteobacteria	55938	40269.3	32835.3	nosig	nosig
g244	g__Caldalkalibacillus	161.147	0.388117	0.278011	1.39605	0.1627	0.406016	d__Bacteria	k__unclassified_d__Bacteria	p__Firmicutes	c__Bacilli	o__Bacillales	f__Bacillaceae	g__Caldalkalibacillus	148	195.333	148	nosig	nosig
g1185	g__Polynucleobacter	747.694	-0.258	0.186039	-1.38679	0.165505	0.412274	d__Bacteria	k__unclassified_d__Bacteria	p__Proteobacteria	c__Betaproteobacteria	o__Burkholderiales	f__Burkholderiaceae	g__Polynucleobacter	830	698.667	718	nosig	nosig
g1149	g__Phormidesmis	126.506	-0.35449	0.255962	-1.38492	0.166077	0.412957	d__Bacteria	k__unclassified_d__Bacteria	p__Cyanobacteria	c__unclassified_p__Cyanobacteria	o__Oscillatoriales	f__unclassified_o__Oscillatoriales	g__Phormidesmis	148	117.333	112.667	nosig	nosig
g1308	g__Rubritalea	305.173	1.25937	0.914963	1.37642	0.168692	0.418707	d__Bacteria	k__unclassified_d__Bacteria	p__Verrucomicrobia	c__Verrucomicrobiae	o__Verrucomicrobiales	f__Rubritaleaceae	g__Rubritalea	230	578.667	162.667	nosig	nosig
g1233	g__Pseudooceanicola	486.988	0.236252	0.17245	1.36997	0.170696	0.422923	d__Bacteria	k__unclassified_d__Bacteria	p__Proteobacteria	c__Alphaproteobacteria	o__Rhodobacterales	f__Rhodobacteraceae	g__Pseudooceanicola	458.667	543.333	448.667	nosig	nosig
g1031	g__Nitrolancea	4319.37	0.354506	0.259258	1.36739	0.171504	0.42415	d__Bacteria	k__unclassified_d__Bacteria	p__Chloroflexi	c__Thermomicrobia	o__Sphaerobacterales	f__Sphaerobacteraceae	g__Nitrolancea	4058	5225.33	3905.33	nosig	nosig
g1260	g__Renibacterium	124.599	0.476731	0.349258	1.36498	0.172259	0.42415	d__Bacteria	k__unclassified_d__Bacteria	p__Actinobacteria	c__Actinobacteria	o__Micrococcales	f__Micrococcaceae	g__Renibacterium	106	146.667	120	nosig	nosig
g1463	g__Sulfurospirillum	120.667	0.382629	0.280421	1.36448	0.172416	0.42415	d__Bacteria	k__unclassified_d__Bacteria	p__Proteobacteria	c__Epsilonproteobacteria	o__Campylobacterales	f__Campylobacteraceae	g__Sulfurospirillum	100.667	131.333	126	nosig	nosig
g289	g__Candidatus_Jettenia	742.85	0.233771	0.171137	1.36599	0.171942	0.42415	d__Bacteria	k__unclassified_d__Bacteria	p__Planctomycetes	c__Planctomycetia	o__Candidatus_Brocadiales	f__Candidatus_Brocadiaceae	g__Candidatus_Jettenia	786.667	936.667	542.667	nosig	nosig
g128	g__Anaerosporomusa	186.833	0.289171	0.212336	1.36186	0.173244	0.425338	d__Bacteria	k__unclassified_d__Bacteria	p__Firmicutes	c__Negativicutes	o__Selenomonadales	f__Veillonellaceae	g__Anaerosporomusa	179.333	220.667	166.667	nosig	nosig
g1723	g__unclassified_f__Sphingomonadaceae	7088.19	0.554013	0.407063	1.361	0.173513	0.425338	d__Bacteria	k__unclassified_d__Bacteria	p__Proteobacteria	c__Alphaproteobacteria	o__Sphingomonadales	f__Sphingomonadaceae	g__unclassified_f__Sphingomonadaceae	2813.33	4122.67	12506	nosig	nosig
g1678	g__unclassified_f__Methylocystaceae	218.431	0.291714	0.215177	1.3557	0.175196	0.428705	d__Bacteria	k__unclassified_d__Bacteria	p__Proteobacteria	c__Alphaproteobacteria	o__Rhizobiales	f__Methylocystaceae	g__unclassified_f__Methylocystaceae	190.667	234.667	220.667	nosig	nosig
g1536	g__Thermodesulfobium	60.0628	0.417187	0.308718	1.35135	0.176582	0.431335	d__Bacteria	k__unclassified_d__Bacteria	p__Firmicutes	c__Clostridia	o__Thermoanaerobacterales	f__Thermodesulfobiaceae	g__Thermodesulfobium	54	72.6667	54.6667	nosig	nosig
g632	g__Gallionella	2448.97	-0.33768	0.250397	-1.34857	0.177475	0.432751	d__Bacteria	k__unclassified_d__Bacteria	p__Proteobacteria	c__Betaproteobacteria	o__Gallionellales	f__Gallionellaceae	g__Gallionella	2930.67	2328	2197.33	nosig	nosig
g1049	g__Noviherbaspirillum	2534.98	-0.56768	0.424898	-1.33603	0.18154	0.441885	d__Bacteria	k__unclassified_d__Bacteria	p__Proteobacteria	c__Betaproteobacteria	o__Burkholderiales	f__Oxalobacteraceae	g__Noviherbaspirillum	2568	1744.67	3416.67	nosig	nosig
g1334	g__Salinibacter	315.753	-0.33374	0.250334	-1.33319	0.182469	0.442092	d__Bacteria	k__unclassified_d__Bacteria	p__Bacteroidetes	c__unclassified_p__Bacteroidetes	o__Bacteroidetes_Order_II._Incertae_sedis	f__Rhodothermaceae	g__Salinibacter	422.667	338.667	204.667	nosig	nosig
g1502	g__Tessaracoccus	142.437	0.664407	0.498487	1.33285	0.182582	0.442092	d__Bacteria	k__unclassified_d__Bacteria	p__Actinobacteria	c__Actinobacteria	o__Propionibacteriales	f__Propionibacteriaceae	g__Tessaracoccus	124.667	202	112.667	nosig	nosig
g1215	g__Pseudaminobacter	996.965	0.291342	0.218762	1.33178	0.182934	0.44217	d__Bacteria	k__unclassified_d__Bacteria	p__Proteobacteria	c__Alphaproteobacteria	o__Rhizobiales	f__Phyllobacteriaceae	g__Pseudaminobacter	933.333	1155.33	876	nosig	nosig
g399	g__Conexibacter	88088.9	0.29763	0.223689	1.33055	0.183337	0.442372	d__Bacteria	k__unclassified_d__Bacteria	p__Actinobacteria	c__Thermoleophilia	o__Solirubrobacterales	f__Conexibacteraceae	g__Conexibacter	75412	93088	95233.3	nosig	nosig
g1034	g__Nitrosospira	5630.66	-0.29502	0.222216	-1.32761	0.184308	0.442943	d__Bacteria	k__unclassified_d__Bacteria	p__Proteobacteria	c__Betaproteobacteria	o__Nitrosomonadales	f__Nitrosomonadaceae	g__Nitrosospira	7390.67	6072	3812	nosig	nosig
g1387	g__Silvimonas	82.4647	-0.60237	0.453782	-1.32744	0.184363	0.442943	d__Bacteria	k__unclassified_d__Bacteria	p__Proteobacteria	c__Betaproteobacteria	o__Neisseriales	f__Chromobacteriaceae	g__Silvimonas	103.333	67.3333	73.3333	nosig	nosig
g669	g__Gorillibacterium	328.748	0.357933	0.269746	1.32693	0.184533	0.442943	d__Bacteria	k__unclassified_d__Bacteria	p__Firmicutes	c__Bacilli	o__Bacillales	f__Paenibacillaceae	g__Gorillibacterium	318.667	414.667	268	nosig	nosig
g1053	g__Oceanibaculum	4508.56	0.22729	0.172021	1.3213	0.186403	0.446493	d__Bacteria	k__unclassified_d__Bacteria	p__Proteobacteria	c__Alphaproteobacteria	o__Rhodospirillales	f__Rhodospirillaceae	g__Oceanibaculum	4554	5396	3664.67	nosig	nosig
g189	g__Balneola	92.487	0.560797	0.424772	1.32023	0.186758	0.446493	d__Bacteria	k__unclassified_d__Bacteria	p__Bacteroidetes	c__Sphingobacteriia	o__Sphingobacteriales	f__Balneolaceae	g__Balneola	92.6667	139.333	54.6667	nosig	nosig
g950	g__Methylosarcina	1363.93	-0.1819	0.137848	-1.31957	0.186979	0.446493	d__Bacteria	k__unclassified_d__Bacteria	p__Proteobacteria	c__Gammaproteobacteria	o__Methylococcales	f__Methylococcaceae	g__Methylosarcina	1585.33	1408	1140.67	nosig	nosig
g226	g__Brevibacillus	2269.98	0.171019	0.129759	1.31797	0.187514	0.446999	d__Bacteria	k__unclassified_d__Bacteria	p__Firmicutes	c__Bacilli	o__Bacillales	f__Paenibacillaceae	g__Brevibacillus	2291.33	2604	1972.67	nosig	nosig
g197	g__Beijerinckia	2138.34	0.32842	0.250453	1.31131	0.189754	0.451562	d__Bacteria	k__unclassified_d__Bacteria	p__Proteobacteria	c__Alphaproteobacteria	o__Rhizobiales	f__Beijerinckiaceae	g__Beijerinckia	1986	2506	1946	nosig	nosig
g1097	g__Paludibacterium	510.365	-0.3672	0.281152	-1.30604	0.191539	0.45425	d__Bacteria	k__unclassified_d__Bacteria	p__Proteobacteria	c__Betaproteobacteria	o__Neisseriales	f__Chromobacteriaceae	g__Paludibacterium	529.333	410.667	582	nosig	nosig
g443	g__Deefgea	206.43	-0.61081	0.467525	-1.30649	0.191387	0.45425	d__Bacteria	k__unclassified_d__Bacteria	p__Proteobacteria	c__Betaproteobacteria	o__Neisseriales	f__Chromobacteriaceae	g__Deefgea	258.667	170	208	nosig	nosig
g721	g__Henriciella	128.309	-0.36188	0.277512	-1.30401	0.19223	0.455108	d__Bacteria	k__unclassified_d__Bacteria	p__Proteobacteria	c__Alphaproteobacteria	o__Rhodobacterales	f__Hyphomonadaceae	g__Henriciella	152.667	119.333	113.333	nosig	nosig
g1604	g__unclassified_c__Actinobacteria	39832.4	-0.19288	0.148221	-1.30129	0.193159	0.456527	d__Bacteria	k__unclassified_d__Bacteria	p__Actinobacteria	c__Actinobacteria	o__unclassified_c__Actinobacteria	f__unclassified_c__Actinobacteria	g__unclassified_c__Actinobacteria	48528	42661.3	30014	nosig	nosig
g663	g__Gluconobacter	525.361	0.506482	0.390478	1.29708	0.194603	0.458731	d__Bacteria	k__unclassified_d__Bacteria	p__Proteobacteria	c__Alphaproteobacteria	o__Rhodospirillales	f__Acetobacteraceae	g__Gluconobacter	378	538	629.333	nosig	nosig
g738	g__Hungatella	91.1515	0.52478	0.404721	1.29664	0.194754	0.458731	d__Bacteria	k__unclassified_d__Bacteria	p__Firmicutes	c__Clostridia	o__Clostridiales	f__Clostridiaceae	g__Hungatella	58.6667	84.6667	114	nosig	nosig
g811	g__Kytococcus	143.851	0.40256	0.311202	1.29357	0.195816	0.460449	d__Bacteria	k__unclassified_d__Bacteria	p__Actinobacteria	c__Actinobacteria	o__Micrococcales	f__Dermacoccaceae	g__Kytococcus	135.333	178.667	120.667	nosig	nosig
g59	g__Afipia	31527.9	-0.18223	0.140991	-1.29252	0.196177	0.460517	d__Bacteria	k__unclassified_d__Bacteria	p__Proteobacteria	c__Alphaproteobacteria	o__Rhizobiales	f__Bradyrhizobiaceae	g__Afipia	37277.3	33073.3	24587.3	nosig	nosig
g1491	g__Tepidiphilus	789.813	-0.36522	0.283269	-1.28929	0.197298	0.462364	d__Bacteria	k__unclassified_d__Bacteria	p__Proteobacteria	c__Betaproteobacteria	o__Hydrogenophilales	f__Hydrogenophilaceae	g__Tepidiphilus	933.333	728	742	nosig	nosig
g761	g__Inquilinus	9651.67	0.220087	0.171241	1.28525	0.198704	0.464875	d__Bacteria	k__unclassified_d__Bacteria	p__Proteobacteria	c__Alphaproteobacteria	o__Rhodospirillales	f__Rhodospirillaceae	g__Inquilinus	9082.67	10670.7	8898.67	nosig	nosig
g1522	g__Thermoactinomyces	719.495	0.439441	0.345072	1.27348	0.202849	0.473769	d__Bacteria	k__unclassified_d__Bacteria	p__Firmicutes	c__Bacilli	o__Bacillales	f__Thermoactinomycetaceae	g__Thermoactinomyces	657.333	910.667	629.333	nosig	nosig
g590	g__Fictibacillus	348.936	0.241153	0.190254	1.26753	0.204964	0.476962	d__Bacteria	k__unclassified_d__Bacteria	p__Firmicutes	c__Bacilli	o__Bacillales	f__Bacillaceae	g__Fictibacillus	334.667	398	318	nosig	nosig
g718	g__Heliobacterium	419.646	0.238343	0.188079	1.26725	0.205066	0.476962	d__Bacteria	k__unclassified_d__Bacteria	p__Firmicutes	c__Clostridia	o__Clostridiales	f__Heliobacteriaceae	g__Heliobacterium	417.333	495.333	356.667	nosig	nosig
g961	g__Microcella	366.503	0.543452	0.429017	1.26674	0.205249	0.476962	d__Bacteria	k__unclassified_d__Bacteria	p__Actinobacteria	c__Actinobacteria	o__Micrococcales	f__Microbacteriaceae	g__Microcella	184	270	575.333	nosig	nosig
g1109	g__Paraprevotella	63.5078	0.807923	0.643937	1.25466	0.209602	0.480914	d__Bacteria	k__unclassified_d__Bacteria	p__Bacteroidetes	c__Bacteroidia	o__Bacteroidales	f__Prevotellaceae	g__Paraprevotella	38	68.6667	80.6667	nosig	nosig
g1144	g__Phaeospirillum	1136.15	0.244418	0.19501	1.25336	0.210074	0.480914	d__Bacteria	k__unclassified_d__Bacteria	p__Proteobacteria	c__Alphaproteobacteria	o__Rhodospirillales	f__Rhodospirillaceae	g__Phaeospirillum	1056.67	1261.33	1055.33	nosig	nosig
g1527	g__Thermobaculum	4180.09	0.225368	0.179535	1.25529	0.209374	0.480914	d__Bacteria	k__unclassified_d__Bacteria	p__unclassified_d__Bacteria	c__unclassified_d__Bacteria	o__unclassified_d__Bacteria	f__unclassified_d__Bacteria	g__Thermobaculum	4308.67	5080.67	3361.33	nosig	nosig
g1854	g__Verrucomicrobium	3168.44	0.544268	0.432468	1.25852	0.208205	0.480914	d__Bacteria	k__unclassified_d__Bacteria	p__Verrucomicrobia	c__Verrucomicrobiae	o__Verrucomicrobiales	f__Verrucomicrobiaceae	g__Verrucomicrobium	2988.67	4484	2246.67	nosig	nosig
g407	g__Corallococcus	3327.12	-0.29819	0.237909	-1.25338	0.210067	0.480914	d__Bacteria	k__unclassified_d__Bacteria	p__Proteobacteria	c__Deltaproteobacteria	o__Myxococcales	f__Myxococcaceae	g__Corallococcus	4016.67	3305.33	2740.67	nosig	nosig
g412	g__Coxiella	278.17	-0.20884	0.166451	-1.25465	0.209606	0.480914	d__Bacteria	k__unclassified_d__Bacteria	p__Proteobacteria	c__Gammaproteobacteria	o__Legionellales	f__Coxiellaceae	g__Coxiella	324	282.667	236	nosig	nosig
g462	g__Desulfarculus	355.024	-0.20129	0.159987	-1.25815	0.208338	0.480914	d__Bacteria	k__unclassified_d__Bacteria	p__Proteobacteria	c__Deltaproteobacteria	o__Desulfarculales	f__Desulfarculaceae	g__Desulfarculus	420	369.333	283.333	nosig	nosig
g466	g__Desulfatitalea	1097.75	-0.22676	0.179847	-1.26086	0.207359	0.480914	d__Bacteria	k__unclassified_d__Bacteria	p__Proteobacteria	c__Deltaproteobacteria	o__Desulfobacterales	f__Desulfobacteraceae	g__Desulfatitalea	1416.67	1225.33	722.667	nosig	nosig
g476	g__Desulfococcus	635.994	-0.23236	0.184763	-1.25761	0.208532	0.480914	d__Bacteria	k__unclassified_d__Bacteria	p__Proteobacteria	c__Deltaproteobacteria	o__Desulfobacterales	f__Desulfobacteraceae	g__Desulfococcus	792	683.333	458.667	nosig	nosig
g1455	g__Sulfitobacter	584.99	0.22231	0.177507	1.2524	0.210423	0.480917	d__Bacteria	k__unclassified_d__Bacteria	p__Proteobacteria	c__Alphaproteobacteria	o__Rhodobacterales	f__Rhodobacteraceae	g__Sulfitobacter	556.667	653.333	529.333	nosig	nosig
g1281	g__Rhodovulum	12045	0.169144	0.135158	1.25145	0.21077	0.480917	d__Bacteria	k__unclassified_d__Bacteria	p__Proteobacteria	c__Alphaproteobacteria	o__Rhodobacterales	f__Rhodobacteraceae	g__Rhodovulum	12417.3	14052.7	9956.67	nosig	nosig
g256	g__Calditerrivibrio	87.6943	-0.3796	0.303898	-1.24909	0.211632	0.482089	d__Bacteria	k__unclassified_d__Bacteria	p__Deferribacteres	c__Deferribacteres	o__Deferribacterales	f__Deferribacteraceae	g__Calditerrivibrio	120	93.3333	54	nosig	nosig
g1625	g__unclassified_c__Tissierellia	112.575	0.299437	0.240113	1.24707	0.212373	0.482983	d__Bacteria	k__unclassified_d__Bacteria	p__Firmicutes	c__Tissierellia	o__unclassified_c__Tissierellia	f__unclassified_c__Tissierellia	g__unclassified_c__Tissierellia	110	136.667	94	nosig	nosig
g449	g__Dehalococcoides	346.504	0.281465	0.226041	1.2452	0.21306	0.483751	d__Bacteria	k__unclassified_d__Bacteria	p__Chloroflexi	c__Dehalococcoidia	o__Dehalococcoidales	f__Dehalococcoidaceae	g__Dehalococcoides	365.333	448	250	nosig	nosig
g1437	g__Stenotrophomonas	6443.82	0.570977	0.459129	1.24361	0.213644	0.484282	d__Bacteria	k__unclassified_d__Bacteria	p__Proteobacteria	c__Gammaproteobacteria	o__Xanthomonadales	f__Xanthomonadaceae	g__Stenotrophomonas	3727.33	5694	9046.67	nosig	nosig
g1673	g__unclassified_f__Intrasporangiaceae	6356.26	0.608767	0.492015	1.2373	0.215978	0.488773	d__Bacteria	k__unclassified_d__Bacteria	p__Actinobacteria	c__Actinobacteria	o__Micrococcales	f__Intrasporangiaceae	g__unclassified_f__Intrasporangiaceae	5194	7886	5779.33	nosig	nosig
g491	g__Desulfotignum	223.161	-0.35054	0.283572	-1.23617	0.216395	0.488919	d__Bacteria	k__unclassified_d__Bacteria	p__Proteobacteria	c__Deltaproteobacteria	o__Desulfobacterales	f__Desulfobacteraceae	g__Desulfotignum	280.667	221.333	169.333	nosig	nosig
g1513	g__Thalassotalea	127.956	-0.28388	0.230332	-1.2325	0.217764	0.49121	d__Bacteria	k__unclassified_d__Bacteria	p__Proteobacteria	c__Gammaproteobacteria	o__Alteromonadales	f__Colwelliaceae	g__Thalassotalea	160	132	94.6667	nosig	nosig
g1154	g__Phycisphaera	787.607	0.210396	0.171078	1.22983	0.218761	0.492657	d__Bacteria	k__unclassified_d__Bacteria	p__Planctomycetes	c__Phycisphaerae	o__Phycisphaerales	f__Phycisphaeraceae	g__Phycisphaera	658	768	892.667	nosig	nosig
g104	g__Amantichitinum	888.685	-0.28273	0.230665	-1.2257	0.220313	0.494543	d__Bacteria	k__unclassified_d__Bacteria	p__Proteobacteria	c__Betaproteobacteria	o__Neisseriales	f__Neisseriaceae	g__Amantichitinum	785.333	646.667	1168.67	nosig	nosig
g1565	g__Thiocystis	394.346	-0.24436	0.199287	-1.22617	0.220135	0.494543	d__Bacteria	k__unclassified_d__Bacteria	p__Proteobacteria	c__Gammaproteobacteria	o__Chromatiales	f__Chromatiaceae	g__Thiocystis	479.333	409.333	306.667	nosig	nosig
g1669	g__unclassified_f__Halomonadaceae	128.824	-0.43485	0.356074	-1.22123	0.221998	0.496716	d__Bacteria	k__unclassified_d__Bacteria	p__Proteobacteria	c__Gammaproteobacteria	o__Oceanospirillales	f__Halomonadaceae	g__unclassified_f__Halomonadaceae	171.333	127.333	97.3333	nosig	nosig
g1431	g__Sporosarcina	324.669	0.248015	0.20337	1.21953	0.222645	0.497359	d__Bacteria	k__unclassified_d__Bacteria	p__Firmicutes	c__Bacilli	o__Bacillales	f__Planococcaceae	g__Sporosarcina	314.667	376	288.667	nosig	nosig
g1839	g__unclassified_p__Gemmatimonadetes	1945.7	0.633945	0.521575	1.21544	0.224197	0.500021	d__Bacteria	k__unclassified_d__Bacteria	p__Gemmatimonadetes	c__unclassified_p__Gemmatimonadetes	o__unclassified_p__Gemmatimonadetes	f__unclassified_p__Gemmatimonadetes	g__unclassified_p__Gemmatimonadetes	1950.67	3114.67	1006.67	nosig	nosig
g1418	g__Sphingorhabdus	304.981	-0.33756	0.278588	-1.21167	0.22564	0.502429	d__Bacteria	k__unclassified_d__Bacteria	p__Proteobacteria	c__Alphaproteobacteria	o__Sphingomonadales	f__Sphingomonadaceae	g__Sphingorhabdus	292.667	234	355.333	nosig	nosig
g1680	g__unclassified_f__Methylothermaceae	628.237	-0.22428	0.185297	-1.2104	0.226127	0.502705	d__Bacteria	k__unclassified_d__Bacteria	p__Proteobacteria	c__Gammaproteobacteria	o__Methylococcales	f__Methylothermaceae	g__unclassified_f__Methylothermaceae	768.667	662.667	472.667	nosig	nosig
g532	g__Edwardsiella	87.4646	0.428539	0.35558	1.20518	0.228133	0.506353	d__Bacteria	k__unclassified_d__Bacteria	p__Proteobacteria	c__Gammaproteobacteria	o__Enterobacteriales	f__Enterobacteriaceae	g__Edwardsiella	78.6667	106.667	79.3333	nosig	nosig
g195	g__Bdellovibrio	820.93	-0.19342	0.161422	-1.19822	0.230833	0.508885	d__Bacteria	k__unclassified_d__Bacteria	p__Proteobacteria	c__Deltaproteobacteria	o__Bdellovibrionales	f__Bdellovibrionaceae	g__Bdellovibrio	954	844.667	677.333	nosig	nosig
g490	g__Desulfotalea	57.9613	0.362424	0.302328	1.19878	0.230614	0.508885	d__Bacteria	k__unclassified_d__Bacteria	p__Proteobacteria	c__Deltaproteobacteria	o__Desulfobacterales	f__Desulfobulbaceae	g__Desulfotalea	55.3333	71.3333	47.3333	nosig	nosig
g495	g__Desulfovirgula	960.278	0.248258	0.206937	1.19968	0.230264	0.508885	d__Bacteria	k__unclassified_d__Bacteria	p__Firmicutes	c__Clostridia	o__Thermoanaerobacterales	f__Thermoanaerobacteraceae	g__Desulfovirgula	974	1166.67	790	nosig	nosig
g908	g__Marivirga	69.2947	1.1703	0.976398	1.19859	0.23069	0.508885	d__Bacteria	k__unclassified_d__Bacteria	p__Bacteroidetes	c__Cytophagia	o__Cytophagales	f__Flammeovirgaceae	g__Marivirga	46	108.667	50.6667	nosig	nosig
g932	g__Methylobacter	2671.11	-0.14237	0.118887	-1.1975	0.231111	0.508885	d__Bacteria	k__unclassified_d__Bacteria	p__Proteobacteria	c__Gammaproteobacteria	o__Methylococcales	f__Methylococcaceae	g__Methylobacter	2994	2732.67	2298.67	nosig	nosig
g1859	g__Vitellibacter	116.254	-0.65364	0.54758	-1.19368	0.232603	0.511356	d__Bacteria	k__unclassified_d__Bacteria	p__Bacteroidetes	c__Flavobacteriia	o__Flavobacteriales	f__Flavobacteriaceae	g__Vitellibacter	157.333	102	83.3333	nosig	nosig
g1029	g__Nitrobacter	6538.73	0.160634	0.134792	1.19172	0.23337	0.512231	d__Bacteria	k__unclassified_d__Bacteria	p__Proteobacteria	c__Alphaproteobacteria	o__Rhizobiales	f__Bradyrhizobiaceae	g__Nitrobacter	6574.67	7391.33	5631.33	nosig	nosig
g951	g__Methylosinus	3215.28	0.268359	0.225732	1.18884	0.234503	0.513904	d__Bacteria	k__unclassified_d__Bacteria	p__Proteobacteria	c__Alphaproteobacteria	o__Rhizobiales	f__Methylocystaceae	g__Methylosinus	3020.67	3654	2971.33	nosig	nosig
g528	g__Dysgonomonas	312.339	0.685505	0.57739	1.18725	0.23513	0.514463	d__Bacteria	k__unclassified_d__Bacteria	p__Bacteroidetes	c__Bacteroidia	o__Bacteroidales	f__Porphyromonadaceae	g__Dysgonomonas	169.333	278	402.667	nosig	nosig
g1041	g__Nocardioides	131131	-0.48303	0.41031	-1.17722	0.239107	0.521271	d__Bacteria	k__unclassified_d__Bacteria	p__Actinobacteria	c__Actinobacteria	o__Propionibacteriales	f__Nocardioidaceae	g__Nocardioides	180045	131615	89336	nosig	nosig
g1122	g__Pectobacterium	213.733	0.52633	0.447346	1.17656	0.239371	0.521271	d__Bacteria	k__unclassified_d__Bacteria	p__Proteobacteria	c__Gammaproteobacteria	o__Enterobacteriales	f__Enterobacteriaceae	g__Pectobacterium	175.333	258	202	nosig	nosig
g1108	g__Paraoerskovia	201.387	0.432773	0.369044	1.17269	0.240921	0.523292	d__Bacteria	k__unclassified_d__Bacteria	p__Actinobacteria	c__Actinobacteria	o__Micrococcales	f__Cellulomonadaceae	g__Paraoerskovia	170	229.333	190.667	nosig	nosig
g870	g__Lutibacter	101.787	0.592333	0.50525	1.17236	0.241054	0.523292	d__Bacteria	k__unclassified_d__Bacteria	p__Bacteroidetes	c__Flavobacteriia	o__Flavobacteriales	f__Flavobacteriaceae	g__Lutibacter	79.3333	122.667	96	nosig	nosig
g1366	g__Segetibacter	4265.83	-0.68076	0.581277	-1.17115	0.241539	0.523524	d__Bacteria	k__unclassified_d__Bacteria	p__Bacteroidetes	c__Sphingobacteriia	o__Sphingobacteriales	f__Chitinophagaceae	g__Segetibacter	3451.33	2186.67	5774.67	nosig	nosig
g1391	g__Simplicispira	221.593	-0.45871	0.392048	-1.17004	0.241985	0.523671	d__Bacteria	k__unclassified_d__Bacteria	p__Proteobacteria	c__Betaproteobacteria	o__Burkholderiales	f__Comamonadaceae	g__Simplicispira	245.333	178	240	nosig	nosig
g1551	g__Thermosulfidibacter	369.105	-0.29286	0.251067	-1.16648	0.243421	0.525957	d__Bacteria	k__unclassified_d__Bacteria	p__Aquificae	c__Aquificae	o__Aquificales	f__unclassified_o__Aquificales	g__Thermosulfidibacter	491.333	404.667	238.667	nosig	nosig
g1009	g__Neisseria	354.709	-0.30575	0.263827	-1.15889	0.246501	0.531781	d__Bacteria	k__unclassified_d__Bacteria	p__Proteobacteria	c__Betaproteobacteria	o__Neisseriales	f__Neisseriaceae	g__Neisseria	412	334	330.667	nosig	nosig
g994	g__Mycobacterium	187609	0.343033	0.296724	1.15607	0.247653	0.533436	d__Bacteria	k__unclassified_d__Bacteria	p__Actinobacteria	c__Actinobacteria	o__Corynebacteriales	f__Mycobacteriaceae	g__Mycobacterium	137534	174921	233529	nosig	nosig
g489	g__Desulfosporosinus	1183.77	0.155053	0.13435	1.1541	0.248461	0.534344	d__Bacteria	k__unclassified_d__Bacteria	p__Firmicutes	c__Clostridia	o__Clostridiales	f__Peptococcaceae	g__Desulfosporosinus	1252	1406.67	938.667	nosig	nosig
g1095	g__Paenisporosarcina	63.4075	0.358259	0.310882	1.1524	0.249159	0.534732	d__Bacteria	k__unclassified_d__Bacteria	p__Firmicutes	c__Bacilli	o__Bacillales	f__Planococcaceae	g__Paenisporosarcina	69.3333	90	37.3333	nosig	nosig
g487	g__Desulfosarcina	492.788	-0.23409	0.20324	-1.15178	0.249413	0.534732	d__Bacteria	k__unclassified_d__Bacteria	p__Proteobacteria	c__Deltaproteobacteria	o__Desulfobacterales	f__Desulfobacteraceae	g__Desulfosarcina	642	552	312	nosig	nosig
g1069	g__Oleiphilus	188.448	-0.3663	0.320694	-1.14222	0.253364	0.535476	d__Bacteria	k__unclassified_d__Bacteria	p__Proteobacteria	c__Gammaproteobacteria	o__Oceanospirillales	f__Oleiphilaceae	g__Oleiphilus	237.333	187.333	146.667	nosig	nosig
g116	g__Anaeroarcus	136.918	0.333833	0.292372	1.14181	0.253534	0.535476	d__Bacteria	k__unclassified_d__Bacteria	p__Firmicutes	c__Negativicutes	o__Selenomonadales	f__Veillonellaceae	g__Anaeroarcus	114.667	145.333	153.333	nosig	nosig
g1227	g__Pseudogulbenkiania	2294.08	-0.23816	0.208619	-1.14159	0.253626	0.535476	d__Bacteria	k__unclassified_d__Bacteria	p__Proteobacteria	c__Betaproteobacteria	o__Neisseriales	f__Chromobacteriaceae	g__Pseudogulbenkiania	2571.33	2192	2176	nosig	nosig
g1275	g__Rhodoplanes	96476.1	-0.18488	0.16093	-1.14885	0.250617	0.535476	d__Bacteria	k__unclassified_d__Bacteria	p__Proteobacteria	c__Alphaproteobacteria	o__Rhizobiales	f__Hyphomicrobiaceae	g__Rhodoplanes	114297	101312	74965.3	nosig	nosig
g1398	g__Smaragdicoccus	2222.3	-0.41362	0.359703	-1.14988	0.250194	0.535476	d__Bacteria	k__unclassified_d__Bacteria	p__Actinobacteria	c__Actinobacteria	o__Corynebacteriales	f__Nocardiaceae	g__Smaragdicoccus	2286	1710.67	2456	nosig	nosig
g1547	g__Thermosediminibacter	224.152	0.279466	0.24463	1.1424	0.253286	0.535476	d__Bacteria	k__unclassified_d__Bacteria	p__Firmicutes	c__Clostridia	o__Thermoanaerobacterales	f__Thermoanaerobacterales_Family_III._Incertae_Sedis	g__Thermosediminibacter	235.333	287.333	163.333	nosig	nosig
g1599	g__Turneriella	210.408	0.2489	0.217243	1.14572	0.251911	0.535476	d__Bacteria	k__unclassified_d__Bacteria	p__Spirochaetes	c__Spirochaetia	o__unclassified_c__Spirochaetia	f__Leptospiraceae	g__Turneriella	218.667	263.333	154.667	nosig	nosig
g1716	g__unclassified_f__Rhodobacteraceae	1203.1	0.176823	0.154788	1.14236	0.253304	0.535476	d__Bacteria	k__unclassified_d__Bacteria	p__Proteobacteria	c__Alphaproteobacteria	o__Rhodobacterales	f__Rhodobacteraceae	g__unclassified_f__Rhodobacteraceae	1171.33	1335.33	1079.33	nosig	nosig
g81	g__Alishewanella	130.542	-0.58848	0.514089	-1.1447	0.252331	0.535476	d__Bacteria	k__unclassified_d__Bacteria	p__Proteobacteria	c__Gammaproteobacteria	o__Alteromonadales	f__Alteromonadaceae	g__Alishewanella	148.667	100.667	153.333	nosig	nosig
g958	g__Microbacterium	41373.9	0.508841	0.445353	1.14256	0.253223	0.535476	d__Bacteria	k__unclassified_d__Bacteria	p__Actinobacteria	c__Actinobacteria	o__Micrococcales	f__Microbacteriaceae	g__Microbacterium	39539.3	56483.3	31352.7	nosig	nosig
g844	g__Leptonema	164.433	0.289713	0.254248	1.13949	0.254498	0.536498	d__Bacteria	k__unclassified_d__Bacteria	p__Spirochaetes	c__Spirochaetia	o__unclassified_c__Spirochaetia	f__Leptospiraceae	g__Leptonema	161.333	198.667	138.667	nosig	nosig
g1880	g__Xylanimonas	343.57	0.216805	0.190714	1.13681	0.255618	0.537224	d__Bacteria	k__unclassified_d__Bacteria	p__Actinobacteria	c__Actinobacteria	o__Micrococcales	f__Promicromonosporaceae	g__Xylanimonas	353.333	415.333	270	nosig	nosig
g910	g__Martelella	809.053	0.249887	0.219804	1.13686	0.255595	0.537224	d__Bacteria	k__unclassified_d__Bacteria	p__Proteobacteria	c__Alphaproteobacteria	o__Rhizobiales	f__Aurantimonadaceae	g__Martelella	745.333	896	758	nosig	nosig
g1051	g__Novosphingobium	17020.1	-0.3487	0.309442	-1.12688	0.259794	0.544749	d__Bacteria	k__unclassified_d__Bacteria	p__Proteobacteria	c__Alphaproteobacteria	o__Sphingomonadales	f__Sphingomonadaceae	g__Novosphingobium	15810	12448.7	20578	nosig	nosig
g332	g__Carnobacterium	68.8076	-0.47995	0.42608	-1.12643	0.259985	0.544749	d__Bacteria	k__unclassified_d__Bacteria	p__Firmicutes	c__Bacilli	o__Lactobacillales	f__Carnobacteriaceae	g__Carnobacterium	86	62	57.3333	nosig	nosig
g467	g__Desulfitibacter	332.668	-0.22597	0.20127	-1.12271	0.261561	0.546495	d__Bacteria	k__unclassified_d__Bacteria	p__Firmicutes	c__Clostridia	o__Clostridiales	f__Peptococcaceae	g__Desulfitibacter	402	346.667	260	nosig	nosig
g867	g__Luteibacter	7140.56	0.575638	0.512772	1.1226	0.261607	0.546495	d__Bacteria	k__unclassified_d__Bacteria	p__Proteobacteria	c__Gammaproteobacteria	o__Xanthomonadales	f__Rhodanobacteraceae	g__Luteibacter	3198	4788.67	12052	nosig	nosig
g374	g__Chromobacterium	2310.58	-0.21798	0.194532	-1.12053	0.26249	0.547513	d__Bacteria	k__unclassified_d__Bacteria	p__Proteobacteria	c__Betaproteobacteria	o__Neisseriales	f__Chromobacteriaceae	g__Chromobacterium	2344	2023.33	2494	nosig	nosig
g604	g__Flavonifractor	66.7338	0.460412	0.413208	1.11424	0.265178	0.551458	d__Bacteria	k__unclassified_d__Bacteria	p__Firmicutes	c__Clostridia	o__Clostridiales	f__unclassified_o__Clostridiales	g__Flavonifractor	60	82	55.3333	nosig	nosig
g692	g__Haliea	309.243	-0.25477	0.228465	-1.11516	0.264783	0.551458	d__Bacteria	k__unclassified_d__Bacteria	p__Proteobacteria	c__Gammaproteobacteria	o__Cellvibrionales	f__Halieaceae	g__Haliea	346.667	292	277.333	nosig	nosig
g181	g__Azospira	2069.31	-0.45334	0.407598	-1.11223	0.266041	0.552089	d__Bacteria	k__unclassified_d__Bacteria	p__Proteobacteria	c__Betaproteobacteria	o__Rhodocyclales	f__Rhodocyclaceae	g__Azospira	2430	1783.33	2134.67	nosig	nosig
g650	g__Georgenia	743.977	0.309451	0.278365	1.11167	0.266278	0.552089	d__Bacteria	k__unclassified_d__Bacteria	p__Actinobacteria	c__Actinobacteria	o__Micrococcales	f__Bogoriellaceae	g__Georgenia	662.667	824	732	nosig	nosig
g126	g__Anaerophaga	128.686	0.539832	0.486899	1.10872	0.267553	0.553902	d__Bacteria	k__unclassified_d__Bacteria	p__Bacteroidetes	c__Bacteroidia	o__Bacteroidales	f__Marinilabiliaceae	g__Anaerophaga	95.3333	141.333	133.333	nosig	nosig
g1505	g__Thalassobacillus	107.396	-0.28938	0.262053	-1.1043	0.269464	0.555491	d__Bacteria	k__unclassified_d__Bacteria	p__Firmicutes	c__Bacilli	o__Bacillales	f__Bacillaceae	g__Thalassobacillus	130.667	108	85.3333	nosig	nosig
g1821	g__unclassified_p__Candidatus_Parcubacteria	489.642	0.323674	0.292774	1.10554	0.268923	0.555491	d__Bacteria	k__unclassified_d__Bacteria	p__Candidatus_Parcubacteria	c__unclassified_p__Candidatus_Parcubacteria	o__unclassified_p__Candidatus_Parcubacteria	f__unclassified_p__Candidatus_Parcubacteria	g__unclassified_p__Candidatus_Parcubacteria	396	500.667	570.667	nosig	nosig
g766	g__Isosphaera	854.535	0.14777	0.13383	1.10416	0.269524	0.555491	d__Bacteria	k__unclassified_d__Bacteria	p__Planctomycetes	c__Planctomycetia	o__Planctomycetales	f__Isosphaeraceae	g__Isosphaera	870	970	736.667	nosig	nosig
g1786	g__unclassified_p__candidate_division_CPR2	149.799	0.332066	0.301848	1.10011	0.271283	0.558288	d__Bacteria	k__unclassified_d__Bacteria	p__candidate_division_CPR2	c__unclassified_p__candidate_division_CPR2	o__unclassified_p__candidate_division_CPR2	f__unclassified_p__candidate_division_CPR2	g__unclassified_p__candidate_division_CPR2	124.667	158	168.667	nosig	nosig
g742	g__Hydrogenivirga	119.332	-0.25635	0.234621	-1.0926	0.27457	0.564213	d__Bacteria	k__unclassified_d__Bacteria	p__Aquificae	c__Aquificae	o__Aquificales	f__Aquificaceae	g__Hydrogenivirga	144.667	122	93.3333	nosig	nosig
g291	g__Candidatus_Kuenenia	585.127	0.169431	0.155327	1.09081	0.275359	0.564216	d__Bacteria	k__unclassified_d__Bacteria	p__Planctomycetes	c__Planctomycetia	o__Candidatus_Brocadiales	f__Candidatus_Brocadiaceae	g__Candidatus_Kuenenia	638.667	724.667	419.333	nosig	nosig
g929	g__Methylacidiphilum	233.737	0.241022	0.221139	1.08991	0.275752	0.564216	d__Bacteria	k__unclassified_d__Bacteria	p__Verrucomicrobia	c__unclassified_p__Verrucomicrobia	o__Methylacidiphilales	f__Methylacidiphilaceae	g__Methylacidiphilum	232	276.667	197.333	nosig	nosig
g359	g__Chitinibacter	310.22	-0.35854	0.32998	-1.08654	0.277238	0.5655	d__Bacteria	k__unclassified_d__Bacteria	p__Proteobacteria	c__Betaproteobacteria	o__Neisseriales	f__Chromobacteriaceae	g__Chitinibacter	328	257.333	353.333	nosig	nosig
g39	g__Actinoplanes	45546.9	0.333612	0.306866	1.08716	0.276966	0.5655	d__Bacteria	k__unclassified_d__Bacteria	p__Actinobacteria	c__Actinobacteria	o__Micromonosporales	f__Micromonosporaceae	g__Actinoplanes	33443.3	42158	55900	nosig	nosig
g16	g__Acidimicrobium	4102.09	0.304786	0.281379	1.08319	0.278726	0.566668	d__Bacteria	k__unclassified_d__Bacteria	p__Actinobacteria	c__Acidimicrobiia	o__Acidimicrobiales	f__Acidimicrobiaceae	g__Acidimicrobium	3984.67	4946	3565.33	nosig	nosig
g207	g__Bilophila	107.386	-0.22339	0.206175	-1.08351	0.278584	0.566668	d__Bacteria	k__unclassified_d__Bacteria	p__Proteobacteria	c__Deltaproteobacteria	o__Desulfovibrionales	f__Desulfovibrionaceae	g__Bilophila	130.667	112.667	81.3333	nosig	nosig
g583	g__Ferrovum	1455.8	-0.22843	0.211024	-1.08248	0.279038	0.566668	d__Bacteria	k__unclassified_d__Bacteria	p__Proteobacteria	c__Betaproteobacteria	o__Ferrovales	f__Ferrovaceae	g__Ferrovum	1668	1428	1309.33	nosig	nosig
g1043	g__Nodosilinea	462.09	0.306918	0.286444	1.07148	0.283955	0.571679	d__Bacteria	k__unclassified_d__Bacteria	p__Cyanobacteria	c__unclassified_p__Cyanobacteria	o__Oscillatoriales	f__unclassified_o__Oscillatoriales	g__Nodosilinea	424	530.667	432	nosig	nosig
g140	g__Aphanizomenon	184.049	0.469106	0.437837	1.07142	0.283982	0.571679	d__Bacteria	k__unclassified_d__Bacteria	p__Cyanobacteria	c__unclassified_p__Cyanobacteria	o__Nostocales	f__Nostocaceae	g__Aphanizomenon	132.667	185.333	229.333	nosig	nosig
g1498	g__Terriglobus	14049.7	0.474336	0.441706	1.07387	0.282881	0.571679	d__Bacteria	k__unclassified_d__Bacteria	p__Acidobacteria	c__Acidobacteriia	o__Acidobacteriales	f__Acidobacteriaceae	g__Terriglobus	10224.7	14142	15815.3	nosig	nosig
g277	g__Candidatus_Competibacter	1493.66	-0.25909	0.241527	-1.0727	0.283405	0.571679	d__Bacteria	k__unclassified_d__Bacteria	p__Proteobacteria	c__Gammaproteobacteria	o__unclassified_c__Gammaproteobacteria	f__Competibacteraceae	g__Candidatus_Competibacter	1816.67	1523.33	1203.33	nosig	nosig
g486	g__Desulforegula	330.474	-0.19848	0.185127	-1.07211	0.283671	0.571679	d__Bacteria	k__unclassified_d__Bacteria	p__Proteobacteria	c__Deltaproteobacteria	o__Desulfobacterales	f__Desulfobacteraceae	g__Desulforegula	411.333	363.333	234	nosig	nosig
g553	g__Enterorhabdus	59.1835	0.400934	0.373541	1.07333	0.283122	0.571679	d__Bacteria	k__unclassified_d__Bacteria	p__Actinobacteria	c__Coriobacteriia	o__Eggerthellales	f__Eggerthellaceae	g__Enterorhabdus	45.3333	60	71.3333	nosig	nosig
g1327	g__Saccharospirillum	133.803	-0.27864	0.260558	-1.0694	0.284889	0.572672	d__Bacteria	k__unclassified_d__Bacteria	p__Proteobacteria	c__Gammaproteobacteria	o__Oceanospirillales	f__Saccharospirillaceae	g__Saccharospirillum	160.667	134	110.667	nosig	nosig
g1039	g__Niveispirillum	1256.04	0.262441	0.246891	1.06298	0.287789	0.576828	d__Bacteria	k__unclassified_d__Bacteria	p__Proteobacteria	c__Alphaproteobacteria	o__Rhodospirillales	f__Rhodospirillaceae	g__Niveispirillum	1052	1270	1357.33	nosig	nosig
g501	g__Desulfuromonas	3206.84	-0.2415	0.227071	-1.06353	0.287542	0.576828	d__Bacteria	k__unclassified_d__Bacteria	p__Proteobacteria	c__Deltaproteobacteria	o__Desulfuromonadales	f__Desulfuromonadaceae	g__Desulfuromonas	4118.67	3527.33	2208.67	nosig	nosig
g939	g__Methylocystis	4526.68	0.213386	0.202411	1.05422	0.291782	0.583986	d__Bacteria	k__unclassified_d__Bacteria	p__Proteobacteria	c__Alphaproteobacteria	o__Rhizobiales	f__Methylocystaceae	g__Methylocystis	4397.33	5124.67	4098.67	nosig	nosig
g1305	g__Rubellimicrobium	974.634	0.156476	0.148883	1.051	0.293257	0.585246	d__Bacteria	k__unclassified_d__Bacteria	p__Proteobacteria	c__Alphaproteobacteria	o__Rhodobacterales	f__Rhodobacteraceae	g__Rubellimicrobium	864	972	1045.33	nosig	nosig
g235	g__Burkholderia	223663	0.635566	0.604416	1.05154	0.293011	0.585246	d__Bacteria	k__unclassified_d__Bacteria	p__Proteobacteria	c__Betaproteobacteria	o__Burkholderiales	f__Burkholderiaceae	g__Burkholderia	154164	237114	260989	nosig	nosig
g1645	g__unclassified_f__Caulobacteraceae	1574.77	0.362688	0.345536	1.04964	0.293884	0.585654	d__Bacteria	k__unclassified_d__Bacteria	p__Proteobacteria	c__Alphaproteobacteria	o__Caulobacterales	f__Caulobacteraceae	g__unclassified_f__Caulobacteraceae	1173.33	1510	1916	nosig	nosig
g400	g__Confluentimicrobium	90.3621	0.460198	0.439048	1.04817	0.294559	0.586155	d__Bacteria	k__unclassified_d__Bacteria	p__Proteobacteria	c__Alphaproteobacteria	o__Rhodobacterales	f__Rhodobacteraceae	g__Confluentimicrobium	74	102.667	86.6667	nosig	nosig
g1458	g__Sulfuricurvum	73.8385	0.453655	0.434054	1.04516	0.295951	0.587237	d__Bacteria	k__unclassified_d__Bacteria	p__Proteobacteria	c__Epsilonproteobacteria	o__Campylobacterales	f__Helicobacteraceae	g__Sulfuricurvum	61.3333	84	68.6667	nosig	nosig
g1815	g__unclassified_p__Candidatus_Marinimicrobia	162.815	0.232363	0.22228	1.04536	0.295858	0.587237	d__Bacteria	k__unclassified_d__Bacteria	p__Candidatus_Marinimicrobia	c__unclassified_p__Candidatus_Marinimicrobia	o__unclassified_p__Candidatus_Marinimicrobia	f__unclassified_p__Candidatus_Marinimicrobia	g__unclassified_p__Candidatus_Marinimicrobia	168.667	199.333	124.667	nosig	nosig
g1428	g__Sporocytophaga	729.416	0.722856	0.694518	1.0408	0.297968	0.590394	d__Bacteria	k__unclassified_d__Bacteria	p__Bacteroidetes	c__Cytophagia	o__Cytophagales	f__Cytophagaceae	g__Sporocytophaga	446.667	764.667	840.667	nosig	nosig
g1465	g__Sunxiuqinia	149.299	0.594687	0.57257	1.03863	0.298978	0.591549	d__Bacteria	k__unclassified_d__Bacteria	p__Bacteroidetes	c__Bacteroidia	o__Bacteroidales	f__Prolixibacteraceae	g__Sunxiuqinia	96.6667	148	168	nosig	nosig
g1384	g__Sideroxydans	1631.56	-0.25854	0.249159	-1.03766	0.299428	0.591594	d__Bacteria	k__unclassified_d__Bacteria	p__Proteobacteria	c__Betaproteobacteria	o__Gallionellales	f__Gallionellaceae	g__Sideroxydans	2073.33	1748.67	1190	nosig	nosig
g414	g__Criblamydia	105.293	0.286027	0.276026	1.03623	0.300094	0.592065	d__Bacteria	k__unclassified_d__Bacteria	p__Chlamydiae	c__Chlamydiia	o__Chlamydiales	f__Criblamydiaceae	g__Criblamydia	101.333	124	90.6667	nosig	nosig
g349	g__Cellulosimicrobium	1298.78	0.285146	0.275482	1.03508	0.300632	0.592283	d__Bacteria	k__unclassified_d__Bacteria	p__Actinobacteria	c__Actinobacteria	o__Micrococcales	f__Promicromonosporaceae	g__Cellulosimicrobium	1133.33	1392.67	1286.67	nosig	nosig
g685	g__Haematospirillum	142.82	0.310647	0.300915	1.03234	0.301911	0.593959	d__Bacteria	k__unclassified_d__Bacteria	p__Proteobacteria	c__Alphaproteobacteria	o__Rhodospirillales	f__Rhodospirillaceae	g__Haematospirillum	131.333	164.667	130.667	nosig	nosig
g1203	g__Propionimicrobium	58.6566	-0.32382	0.314352	-1.03012	0.302952	0.594318	d__Bacteria	k__unclassified_d__Bacteria	p__Actinobacteria	c__Actinobacteria	o__Propionibacteriales	f__Propionibacteriaceae	g__Propionimicrobium	67.3333	54	56	nosig	nosig
g1386	g__Silvibacterium	28742.8	-0.63983	0.620787	-1.03068	0.302692	0.594318	d__Bacteria	k__unclassified_d__Bacteria	p__Acidobacteria	c__Acidobacteriia	o__Acidobacteriales	f__Acidobacteriaceae	g__Silvibacterium	39751.3	25447.3	21608	nosig	nosig
g880	g__Magnetospirillum	5519.27	0.148427	0.144591	1.02653	0.304642	0.596787	d__Bacteria	k__unclassified_d__Bacteria	p__Proteobacteria	c__Alphaproteobacteria	o__Rhodospirillales	f__Rhodospirillaceae	g__Magnetospirillum	5540.67	6200.67	4776	nosig	nosig
g828	g__Leadbetterella	212.483	-0.69059	0.676962	-1.02013	0.307666	0.601011	d__Bacteria	k__unclassified_d__Bacteria	p__Bacteroidetes	c__Cytophagia	o__Cytophagales	f__Cytophagaceae	g__Leadbetterella	266.667	170.667	174.667	nosig	nosig
g1272	g__Rhodomicrobium	1427.72	-0.2565	0.252357	-1.01641	0.309436	0.601816	d__Bacteria	k__unclassified_d__Bacteria	p__Proteobacteria	c__Alphaproteobacteria	o__Rhizobiales	f__Hyphomicrobiaceae	g__Rhodomicrobium	1805.33	1521.33	973.333	nosig	nosig
g1276	g__Rhodopseudomonas	18737.9	0.156805	0.154292	1.01629	0.309493	0.601816	d__Bacteria	k__unclassified_d__Bacteria	p__Proteobacteria	c__Alphaproteobacteria	o__Rhizobiales	f__Bradyrhizobiaceae	g__Rhodopseudomonas	18352	20562	16912	nosig	nosig
g1566	g__Thioflavicoccus	593.258	-0.282	0.278168	-1.01379	0.310685	0.601816	d__Bacteria	k__unclassified_d__Bacteria	p__Proteobacteria	c__Gammaproteobacteria	o__Chromatiales	f__Chromatiaceae	g__Thioflavicoccus	661.333	547.333	575.333	nosig	nosig
g347	g__Cellulophaga	185.868	-0.57783	0.568432	-1.01653	0.309378	0.601816	d__Bacteria	k__unclassified_d__Bacteria	p__Bacteroidetes	c__Flavobacteriia	o__Flavobacteriales	f__Flavobacteriaceae	g__Cellulophaga	173.333	119.333	226	nosig	nosig
g800	g__Kordiimonas	651.494	-0.29708	0.292809	-1.01458	0.310304	0.601816	d__Bacteria	k__unclassified_d__Bacteria	p__Proteobacteria	c__Alphaproteobacteria	o__Kordiimonadales	f__Kordiimonadaceae	g__Kordiimonas	744.667	608.667	568	nosig	nosig
g826	g__Lautropia	375.501	-0.62954	0.620145	-1.01515	0.310036	0.601816	d__Bacteria	k__unclassified_d__Bacteria	p__Proteobacteria	c__Betaproteobacteria	o__Burkholderiales	f__Burkholderiaceae	g__Lautropia	388.667	252	523.333	nosig	nosig
g1221	g__Pseudochrobactrum	124.87	0.261169	0.258028	1.01217	0.311456	0.602467	d__Bacteria	k__unclassified_d__Bacteria	p__Proteobacteria	c__Alphaproteobacteria	o__Rhizobiales	f__Brucellaceae	g__Pseudochrobactrum	118	143.333	113.333	nosig	nosig
g1179	g__Polaribacter	95.7409	0.497183	0.491916	1.01071	0.312157	0.602609	d__Bacteria	k__unclassified_d__Bacteria	p__Bacteroidetes	c__Flavobacteriia	o__Flavobacteriales	f__Flavobacteriaceae	g__Polaribacter	66	95.3333	112	nosig	nosig
g1425	g__Spirulina	240.09	-0.45415	0.450175	-1.00884	0.313051	0.602609	d__Bacteria	k__unclassified_d__Bacteria	p__Cyanobacteria	c__unclassified_p__Cyanobacteria	o__Oscillatoriales	f__unclassified_o__Oscillatoriales	g__Spirulina	254.667	188	270	nosig	nosig
g227	g__Brevibacterium	801.157	0.221422	0.219271	1.00981	0.312586	0.602609	d__Bacteria	k__unclassified_d__Bacteria	p__Actinobacteria	c__Actinobacteria	o__Micrococcales	f__Brevibacteriaceae	g__Brevibacterium	772	905.333	734.667	nosig	nosig
g1535	g__Thermodesulfobacterium	172.315	0.181076	0.179941	1.00631	0.314269	0.603693	d__Bacteria	k__unclassified_d__Bacteria	p__Thermodesulfobacteria	c__Thermodesulfobacteria	o__Thermodesulfobacteriales	f__Thermodesulfobacteriaceae	g__Thermodesulfobacterium	184	210	130	nosig	nosig
g559	g__Erwinia	334.44	0.264963	0.263591	1.0052	0.314799	0.603873	d__Bacteria	k__unclassified_d__Bacteria	p__Proteobacteria	c__Gammaproteobacteria	o__Enterobacteriales	f__Enterobacteriaceae	g__Erwinia	290.667	351.333	349.333	nosig	nosig
g697	g__Halobacteriovorax	72.358	-0.31979	0.31854	-1.00391	0.315422	0.604232	d__Bacteria	k__unclassified_d__Bacteria	p__Proteobacteria	c__Deltaproteobacteria	o__Bdellovibrionales	f__Halobacteriovoraceae	g__Halobacteriovorax	96.6667	78	44	nosig	nosig
g1473	g__Syntrophobotulus	100.949	0.275107	0.274373	1.00268	0.316017	0.604534	d__Bacteria	k__unclassified_d__Bacteria	p__Firmicutes	c__Clostridia	o__Clostridiales	f__Peptococcaceae	g__Syntrophobotulus	78.6667	96	118.667	nosig	nosig
g1168	g__Planococcus	136.831	0.334251	0.333666	1.00175	0.316464	0.604555	d__Bacteria	k__unclassified_d__Bacteria	p__Firmicutes	c__Bacilli	o__Bacillales	f__Planococcaceae	g__Planococcus	127.333	162.667	128.667	nosig	nosig
g1674	g__unclassified_f__Lachnospiraceae	455.745	0.209463	0.209804	0.998375	0.318098	0.606839	d__Bacteria	k__unclassified_d__Bacteria	p__Firmicutes	c__Clostridia	o__Clostridiales	f__Lachnospiraceae	g__unclassified_f__Lachnospiraceae	457.333	531.333	384.667	nosig	nosig
g682	g__Gulosibacter	146.079	0.372107	0.373285	0.996844	0.31884	0.607419	d__Bacteria	k__unclassified_d__Bacteria	p__Actinobacteria	c__Actinobacteria	o__Micrococcales	f__Microbacteriaceae	g__Gulosibacter	122	159.333	159.333	nosig	nosig
g1595	g__Tuberibacillus	125.812	0.273607	0.27633	0.990148	0.322102	0.61279	d__Bacteria	k__unclassified_d__Bacteria	p__Firmicutes	c__Bacilli	o__Bacillales	f__Sporolactobacillaceae	g__Tuberibacillus	132	160.667	93.3333	nosig	nosig
g1612	g__unclassified_c__Clostridia	933.587	0.209454	0.211808	0.988888	0.322718	0.61312	d__Bacteria	k__unclassified_d__Bacteria	p__Firmicutes	c__Clostridia	o__unclassified_c__Clostridia	f__unclassified_c__Clostridia	g__unclassified_c__Clostridia	958	1116.67	775.333	nosig	nosig
g465	g__Desulfatirhabdium	455.134	-0.18098	0.183441	-0.98658	0.323851	0.614429	d__Bacteria	k__unclassified_d__Bacteria	p__Proteobacteria	c__Deltaproteobacteria	o__Desulfobacterales	f__Desulfobacteraceae	g__Desulfatirhabdium	562	500	324.667	nosig	nosig
g846	g__Leptospirillum	768.522	0.213296	0.21661	0.984703	0.32477	0.61533	d__Bacteria	k__unclassified_d__Bacteria	p__Nitrospirae	c__Nitrospira	o__Nitrospirales	f__Nitrospiraceae	g__Leptospirillum	772	901.333	665.333	nosig	nosig
g385	g__Citromicrobium	396.972	-0.30426	0.310165	-0.98095	0.326618	0.617986	d__Bacteria	k__unclassified_d__Bacteria	p__Proteobacteria	c__Alphaproteobacteria	o__Sphingomonadales	f__Sphingomonadaceae	g__Citromicrobium	400	326	438	nosig	nosig
g478	g__Desulfofustis	139.026	-0.20035	0.205014	-0.97726	0.328443	0.620591	d__Bacteria	k__unclassified_d__Bacteria	p__Proteobacteria	c__Deltaproteobacteria	o__Desulfobacterales	f__Desulfobulbaceae	g__Desulfofustis	174	152.667	98.6667	nosig	nosig
g29	g__Actibacterium	147.639	-0.28963	0.296809	-0.9758	0.329164	0.621106	d__Bacteria	k__unclassified_d__Bacteria	p__Proteobacteria	c__Alphaproteobacteria	o__Rhodobacterales	f__Rhodobacteraceae	g__Actibacterium	190	157.333	98.6667	nosig	nosig
g1101	g__Parabacteroides	374.917	0.618265	0.63491	0.973784	0.330164	0.6213	d__Bacteria	k__unclassified_d__Bacteria	p__Bacteroidetes	c__Bacteroidia	o__Bacteroidales	f__Porphyromonadaceae	g__Parabacteroides	200	313.333	492	nosig	nosig
g137	g__Aneurinibacillus	1294.59	0.113465	0.116474	0.974168	0.329973	0.6213	d__Bacteria	k__unclassified_d__Bacteria	p__Firmicutes	c__Bacilli	o__Bacillales	f__Paenibacillaceae	g__Aneurinibacillus	1360	1480.67	1074	nosig	nosig
g1353	g__Schleiferia	61.1686	-0.61653	0.634166	-0.97218	0.330959	0.621951	d__Bacteria	k__unclassified_d__Bacteria	p__Bacteroidetes	c__Flavobacteriia	o__Flavobacteriales	f__Schleiferiaceae	g__Schleiferia	80	53.3333	46.6667	nosig	nosig
g1057	g__Oceanimonas	151.821	-0.37221	0.384849	-0.96717	0.333459	0.623817	d__Bacteria	k__unclassified_d__Bacteria	p__Proteobacteria	c__Gammaproteobacteria	o__Aeromonadales	f__Aeromonadaceae	g__Oceanimonas	192	150.667	110	nosig	nosig
g1062	g__Oceanospirillum	127.363	-0.29581	0.305605	-0.96795	0.333069	0.623817	d__Bacteria	k__unclassified_d__Bacteria	p__Proteobacteria	c__Gammaproteobacteria	o__Oceanospirillales	f__Oceanospirillaceae	g__Oceanospirillum	145.333	119.333	118.667	nosig	nosig
g1363	g__Sediminibacterium	4168.16	-0.65235	0.675529	-0.96568	0.334204	0.623817	d__Bacteria	k__unclassified_d__Bacteria	p__Bacteroidetes	c__Sphingobacteriia	o__Sphingobacteriales	f__Chitinophagaceae	g__Sediminibacterium	3006.67	1948	5952	nosig	nosig
g1448	g__Streptomyces	383127	0.355518	0.366911	0.96895	0.33257	0.623817	d__Bacteria	k__unclassified_d__Bacteria	p__Actinobacteria	c__Actinobacteria	o__Streptomycetales	f__Streptomycetaceae	g__Streptomyces	286120	364025	458659	nosig	nosig
g1773	g__unclassified_o__Stigonematales	72.6919	0.737243	0.76277	0.966533	0.333778	0.623817	d__Bacteria	k__unclassified_d__Bacteria	p__Cyanobacteria	c__unclassified_p__Cyanobacteria	o__Stigonematales	f__unclassified_o__Stigonematales	g__unclassified_o__Stigonematales	27.3333	45.3333	138.667	nosig	nosig
g1261	g__Reyranella	60217.6	0.298472	0.311851	0.957101	0.338517	0.631017	d__Bacteria	k__unclassified_d__Bacteria	p__Proteobacteria	c__Alphaproteobacteria	o__Rhodospirillales	f__unclassified_o__Rhodospirillales	g__Reyranella	65638.7	81624	36215.3	nosig	nosig
g1472	g__Syntrophobacter	1341.07	-0.17665	0.185321	-0.95323	0.340472	0.633808	d__Bacteria	k__unclassified_d__Bacteria	p__Proteobacteria	c__Deltaproteobacteria	o__Syntrophobacterales	f__Syntrophobacteraceae	g__Syntrophobacter	1729.33	1546.67	833.333	nosig	nosig
g130	g__Anaerotruncus	78.3049	0.494717	0.52018	0.95105	0.341579	0.635016	d__Bacteria	k__unclassified_d__Bacteria	p__Firmicutes	c__Clostridia	o__Clostridiales	f__Ruminococcaceae	g__Anaerotruncus	75.3333	108.667	58.6667	nosig	nosig
g687	g__Hafnia	62.5937	-0.3834	0.404203	-0.94855	0.342852	0.636482	d__Bacteria	k__unclassified_d__Bacteria	p__Proteobacteria	c__Gammaproteobacteria	o__Enterobacteriales	f__Enterobacteriaceae	g__Hafnia	79.3333	61.3333	47.3333	nosig	nosig
g86	g__Alkaliflexus	79.332	-0.6407	0.676068	-0.94769	0.343287	0.636482	d__Bacteria	k__unclassified_d__Bacteria	p__Bacteroidetes	c__Bacteroidia	o__Bacteroidales	f__Marinilabiliaceae	g__Alkaliflexus	88	58	80	nosig	nosig
g678	g__Granulicoccus	543.307	-0.2743	0.291011	-0.94259	0.34589	0.640452	d__Bacteria	k__unclassified_d__Bacteria	p__Actinobacteria	c__Actinobacteria	o__Propionibacteriales	f__Propionibacteriaceae	g__Granulicoccus	612.667	507.333	514.667	nosig	nosig
g1591	g__Tropicibacter	94.4698	0.395662	0.421524	0.938647	0.347912	0.643335	d__Bacteria	k__unclassified_d__Bacteria	p__Proteobacteria	c__Alphaproteobacteria	o__Rhodobacterales	f__Rhodobacteraceae	g__Tropicibacter	79.3333	106	91.3333	nosig	nosig
g390	g__Cobetia	102.697	-0.32256	0.345663	-0.93315	0.35074	0.6477	d__Bacteria	k__unclassified_d__Bacteria	p__Proteobacteria	c__Gammaproteobacteria	o__Oceanospirillales	f__Halomonadaceae	g__Cobetia	127.333	102.667	84.6667	nosig	nosig
g1765	g__unclassified_o__Rhizobiales	6629.45	-0.1245	0.133727	-0.93104	0.351835	0.648857	d__Bacteria	k__unclassified_d__Bacteria	p__Proteobacteria	c__Alphaproteobacteria	o__Rhizobiales	f__unclassified_o__Rhizobiales	g__unclassified_o__Rhizobiales	7606	7040	5326.67	nosig	nosig
g1316	g__Ruminiclostridium	767.48	0.218077	0.234564	0.929714	0.352519	0.649254	d__Bacteria	k__unclassified_d__Bacteria	p__Firmicutes	c__Clostridia	o__Clostridiales	f__Ruminococcaceae	g__Ruminiclostridium	716	836	716	nosig	nosig
g1359	g__Sedimenticola	1268.77	-0.29376	0.316684	-0.9276	0.353616	0.650235	d__Bacteria	k__unclassified_d__Bacteria	p__Proteobacteria	c__Gammaproteobacteria	o__unclassified_c__Gammaproteobacteria	f__unclassified_c__Gammaproteobacteria	g__Sedimenticola	1582.67	1296.67	1011.33	nosig	nosig
g905	g__Mariprofundus	198.756	-0.2474	0.266922	-0.92688	0.353991	0.650235	d__Bacteria	k__unclassified_d__Bacteria	p__Proteobacteria	c__Zetaproteobacteria	o__Mariprofundales	f__Mariprofundaceae	g__Mariprofundus	240.667	205.333	149.333	nosig	nosig
g473	g__Desulfobulbus	1023.95	-0.12716	0.137891	-0.92221	0.356421	0.653833	d__Bacteria	k__unclassified_d__Bacteria	p__Proteobacteria	c__Deltaproteobacteria	o__Desulfobacterales	f__Desulfobulbaceae	g__Desulfobulbus	1150	1062.67	862	nosig	nosig
g13	g__Acidibacillus	383.694	0.463605	0.50334	0.921056	0.357021	0.654067	d__Bacteria	k__unclassified_d__Bacteria	p__Firmicutes	c__Bacilli	o__Bacillales	f__unclassified_o__Bacillales	g__Acidibacillus	313.333	436	437.333	nosig	nosig
g1287	g__Risungbinella	104.1	0.24975	0.272246	0.917371	0.358948	0.655078	d__Bacteria	k__unclassified_d__Bacteria	p__Firmicutes	c__Bacilli	o__Bacillales	f__Thermoactinomycetaceae	g__Risungbinella	104	124.667	84.6667	nosig	nosig
g417	g__Croceicoccus	352.21	-0.32691	0.356392	-0.91729	0.358992	0.655078	d__Bacteria	k__unclassified_d__Bacteria	p__Proteobacteria	c__Alphaproteobacteria	o__Sphingomonadales	f__Erythrobacteraceae	g__Croceicoccus	372.667	301.333	370.667	nosig	nosig
g82	g__Alistipes	383.835	0.58291	0.635085	0.917846	0.3587	0.655078	d__Bacteria	k__unclassified_d__Bacteria	p__Bacteroidetes	c__Bacteroidia	o__Bacteroidales	f__Rikenellaceae	g__Alistipes	276	424	380.667	nosig	nosig
g492	g__Desulfotomaculum	3016.35	0.14099	0.154588	0.912036	0.36175	0.659241	d__Bacteria	k__unclassified_d__Bacteria	p__Firmicutes	c__Clostridia	o__Clostridiales	f__Peptococcaceae	g__Desulfotomaculum	3184	3540.67	2454	nosig	nosig
g1063	g__Ochrobactrum	1012.8	0.295315	0.326283	0.905089	0.365418	0.661574	d__Bacteria	k__unclassified_d__Bacteria	p__Proteobacteria	c__Alphaproteobacteria	o__Rhizobiales	f__Brucellaceae	g__Ochrobactrum	832	1036	1072	nosig	nosig
g1126	g__Pedosphaera	13517.9	0.28699	0.316714	0.90615	0.364857	0.661574	d__Bacteria	k__unclassified_d__Bacteria	p__Verrucomicrobia	c__Verrucomicrobiae	o__Verrucomicrobiales	f__Verrucomicrobia_subdivision_3	g__Pedosphaera	14961.3	18559.3	8136.67	nosig	nosig
g516	g__Diplosphaera	411.702	0.362335	0.400185	0.905418	0.365244	0.661574	d__Bacteria	k__unclassified_d__Bacteria	p__Verrucomicrobia	c__Opitutae	o__Opitutales	f__Opitutaceae	g__Diplosphaera	404	530.667	312	nosig	nosig
g600	g__Flavihumibacter	9613.3	-0.63991	0.705304	-0.90729	0.364256	0.661574	d__Bacteria	k__unclassified_d__Bacteria	p__Bacteroidetes	c__Sphingobacteriia	o__Sphingobacteriales	f__Chitinophagaceae	g__Flavihumibacter	6839.33	4464.67	13680	nosig	nosig
g757	g__Ilumatobacter	6625.11	-0.19144	0.210748	-0.9084	0.363665	0.661574	d__Bacteria	k__unclassified_d__Bacteria	p__Actinobacteria	c__Acidimicrobiia	o__Acidimicrobiales	f__Acidimicrobiaceae	g__Ilumatobacter	8267.33	7306	4753.33	nosig	nosig
g977	g__Mobilicoccus	759.791	0.386861	0.427998	0.903884	0.366057	0.661865	d__Bacteria	k__unclassified_d__Bacteria	p__Actinobacteria	c__Actinobacteria	o__Micrococcales	f__Dermatophilaceae	g__Mobilicoccus	712	923.333	644	nosig	nosig
g1875	g__Xanthobacter	3756.56	0.192719	0.214229	0.899593	0.368337	0.66512	d__Bacteria	k__unclassified_d__Bacteria	p__Proteobacteria	c__Alphaproteobacteria	o__Rhizobiales	f__Xanthobacteraceae	g__Xanthobacter	3886	4502.67	2938.67	nosig	nosig
g896	g__Marinithermus	899.951	-0.16058	0.178997	-0.89711	0.36966	0.666639	d__Bacteria	k__unclassified_d__Bacteria	p__Deinococcus-Thermus	c__Deinococci	o__Thermales	f__Thermaceae	g__Marinithermus	1118.67	1011.33	629.333	nosig	nosig
g690	g__Halanaerobium	195.367	0.16983	0.189699	0.895262	0.370647	0.667551	d__Bacteria	k__unclassified_d__Bacteria	p__Firmicutes	c__Clostridia	o__Halanaerobiales	f__Halanaerobiaceae	g__Halanaerobium	210.667	239.333	144.667	nosig	nosig
g1560	g__Thioalkalimicrobium	70.725	-0.27338	0.306636	-0.89154	0.372637	0.668853	d__Bacteria	k__unclassified_d__Bacteria	p__Proteobacteria	c__Gammaproteobacteria	o__Thiotrichales	f__Piscirickettsiaceae	g__Thioalkalimicrobium	78	64.6667	68	nosig	nosig
g1614	g__unclassified_c__Deltaproteobacteria	7806.81	-0.20986	0.235587	-0.8908	0.373035	0.668853	d__Bacteria	k__unclassified_d__Bacteria	p__Proteobacteria	c__Deltaproteobacteria	o__unclassified_c__Deltaproteobacteria	f__unclassified_c__Deltaproteobacteria	g__unclassified_c__Deltaproteobacteria	10258.7	8992	4723.33	nosig	nosig
g1822	g__unclassified_p__Candidatus_Peregrinibacteria	246.113	0.246593	0.276239	0.892681	0.372028	0.668853	d__Bacteria	k__unclassified_d__Bacteria	p__Candidatus_Peregrinibacteria	c__unclassified_p__Candidatus_Peregrinibacteria	o__unclassified_p__Candidatus_Peregrinibacteria	f__unclassified_p__Candidatus_Peregrinibacteria	g__unclassified_p__Candidatus_Peregrinibacteria	252.667	304.667	197.333	nosig	nosig
g656	g__Gimesia	1219.31	-0.13416	0.150695	-0.89031	0.373302	0.668853	d__Bacteria	k__unclassified_d__Bacteria	p__Planctomycetes	c__Planctomycetia	o__Planctomycetales	f__Planctomycetaceae	g__Gimesia	1486.67	1370	855.333	nosig	nosig
g1134	g__Pelotomaculum	526.775	-0.14312	0.160989	-0.88901	0.373995	0.669229	d__Bacteria	k__unclassified_d__Bacteria	p__Firmicutes	c__Clostridia	o__Clostridiales	f__Peptococcaceae	g__Pelotomaculum	646	590.667	374.667	nosig	nosig
g394	g__Collinsella	234.563	-0.19245	0.216864	-0.88741	0.374858	0.669907	d__Bacteria	k__unclassified_d__Bacteria	p__Actinobacteria	c__Coriobacteriia	o__Coriobacteriales	f__Coriobacteriaceae	g__Collinsella	276	242.667	184	nosig	nosig
g1769	g__unclassified_o__Solirubrobacterales	43676.1	0.144304	0.163034	0.885115	0.376095	0.671251	d__Bacteria	k__unclassified_d__Bacteria	p__Actinobacteria	c__Thermoleophilia	o__Solirubrobacterales	f__unclassified_o__Solirubrobacterales	g__unclassified_o__Solirubrobacterales	40346.7	44786.7	45308	nosig	nosig
g166	g__Asanoa	202.963	0.255453	0.291412	0.876604	0.380702	0.678025	d__Bacteria	k__unclassified_d__Bacteria	p__Actinobacteria	c__Actinobacteria	o__Micromonosporales	f__Micromonosporaceae	g__Asanoa	123.333	148	318	nosig	nosig
g540	g__Elizabethkingia	363.514	0.786359	0.897853	0.875822	0.381127	0.678025	d__Bacteria	k__unclassified_d__Bacteria	p__Bacteroidetes	c__Flavobacteriia	o__Flavobacteriales	f__Flavobacteriaceae	g__Elizabethkingia	120.667	214	558	nosig	nosig
g789	g__Kineosphaera	870.269	0.352297	0.402443	0.875396	0.381359	0.678025	d__Bacteria	k__unclassified_d__Bacteria	p__Actinobacteria	c__Actinobacteria	o__Micrococcales	f__Dermatophilaceae	g__Kineosphaera	788.667	1001.33	806	nosig	nosig
g726	g__Herminiimonas	1520.61	-0.38384	0.439793	-0.87277	0.382789	0.679365	d__Bacteria	k__unclassified_d__Bacteria	p__Proteobacteria	c__Betaproteobacteria	o__Burkholderiales	f__Oxalobacteraceae	g__Herminiimonas	1424	1100.67	2120.67	nosig	nosig
g89	g__Alkaliphilus	117.297	0.216561	0.24829	0.872212	0.383093	0.679365	d__Bacteria	k__unclassified_d__Bacteria	p__Firmicutes	c__Clostridia	o__Clostridiales	f__Clostridiaceae	g__Alkaliphilus	128	149.333	79.3333	nosig	nosig
g1054	g__Oceanibulbus	197.086	-0.24902	0.28775	-0.86541	0.386813	0.683759	d__Bacteria	k__unclassified_d__Bacteria	p__Proteobacteria	c__Alphaproteobacteria	o__Rhodobacterales	f__Rhodobacteraceae	g__Oceanibulbus	222.667	190	178.667	nosig	nosig
g1460	g__Sulfurihydrogenibium	151.235	0.314699	0.364203	0.864077	0.387545	0.683759	d__Bacteria	k__unclassified_d__Bacteria	p__Aquificae	c__Aquificae	o__Aquificales	f__Hydrogenothermaceae	g__Sulfurihydrogenibium	147.333	185.333	130.667	nosig	nosig
g298	g__Candidatus_Methylomirabilis	3015.36	-0.28618	0.33039	-0.86619	0.386387	0.683759	d__Bacteria	k__unclassified_d__Bacteria	p__candidate_division_NC10	c__unclassified_p__candidate_division_NC10	o__unclassified_p__candidate_division_NC10	f__unclassified_p__candidate_division_NC10	g__Candidatus_Methylomirabilis	4300.67	3594	1466.67	nosig	nosig
g493	g__Desulfovermiculus	107.242	0.254426	0.294321	0.864452	0.38734	0.683759	d__Bacteria	k__unclassified_d__Bacteria	p__Proteobacteria	c__Deltaproteobacteria	o__Desulfovibrionales	f__Desulfohalobiaceae	g__Desulfovermiculus	98	118	108.667	nosig	nosig
g937	g__Methylocella	2136.54	0.221942	0.257786	0.860955	0.389263	0.685915	d__Bacteria	k__unclassified_d__Bacteria	p__Proteobacteria	c__Alphaproteobacteria	o__Rhizobiales	f__Beijerinckiaceae	g__Methylocella	2081.33	2438.67	1912.67	nosig	nosig
g1561	g__Thioalkalivibrio	6077.1	-0.22181	0.259077	-0.85616	0.391911	0.688829	d__Bacteria	k__unclassified_d__Bacteria	p__Proteobacteria	c__Gammaproteobacteria	o__Chromatiales	f__Ectothiorhodospiraceae	g__Thioalkalivibrio	7321.33	6314	4900.67	nosig	nosig
g241	g__Caedibacter	62.0867	0.292796	0.341809	0.856607	0.391662	0.688829	d__Bacteria	k__unclassified_d__Bacteria	p__Proteobacteria	c__Alphaproteobacteria	o__Rickettsiales	f__unclassified_o__Rickettsiales	g__Caedibacter	61.3333	76	52	nosig	nosig
g381	g__Chthonomonas	1523.03	0.155284	0.181911	0.853625	0.393313	0.690416	d__Bacteria	k__unclassified_d__Bacteria	p__Armatimonadetes	c__Chthonomonadetes	o__Chthonomonadales	f__Chthonomonadaceae	g__Chthonomonas	1580	1774	1278.67	nosig	nosig
g264	g__Candidatus_Acetothermum	946.033	0.17604	0.207366	0.84893	0.39592	0.694113	d__Bacteria	k__unclassified_d__Bacteria	p__Candidatus_Acetothermia	c__unclassified_p__Candidatus_Acetothermia	o__unclassified_p__Candidatus_Acetothermia	f__unclassified_p__Candidatus_Acetothermia	g__Candidatus_Acetothermum	1001.33	1139.33	751.333	nosig	nosig
g1015	g__Neptunomonas	114.393	-0.28062	0.333173	-0.84227	0.399636	0.695591	d__Bacteria	k__unclassified_d__Bacteria	p__Proteobacteria	c__Gammaproteobacteria	o__Oceanospirillales	f__Oceanospirillaceae	g__Neptunomonas	134.667	112	100	nosig	nosig
g1077	g__Orenia	123.677	0.240785	0.285961	0.842021	0.399776	0.695591	d__Bacteria	k__unclassified_d__Bacteria	p__Firmicutes	c__Clostridia	o__Halanaerobiales	f__Halobacteroidaceae	g__Orenia	126	150.667	100.667	nosig	nosig
g1191	g__Porphyromonas	167.673	0.4277	0.505664	0.845818	0.397654	0.695591	d__Bacteria	k__unclassified_d__Bacteria	p__Bacteroidetes	c__Bacteroidia	o__Bacteroidales	f__Porphyromonadaceae	g__Porphyromonas	116	158	194	nosig	nosig
g1494	g__Terrabacter	47849.8	0.467735	0.554774	0.843109	0.399168	0.695591	d__Bacteria	k__unclassified_d__Bacteria	p__Actinobacteria	c__Actinobacteria	o__Micrococcales	f__Intrasporangiaceae	g__Terrabacter	45040	62574	35877.3	nosig	nosig
g1553	g__Thermosynechococcus	146.016	-0.19293	0.228779	-0.8433	0.399062	0.695591	d__Bacteria	k__unclassified_d__Bacteria	p__Cyanobacteria	c__unclassified_p__Cyanobacteria	o__Chroococcales	f__unclassified_o__Chroococcales	g__Thermosynechococcus	174.667	154	114	nosig	nosig
g1824	g__unclassified_p__Candidatus_Roizmanbacteria	179.068	0.32752	0.387757	0.844654	0.398304	0.695591	d__Bacteria	k__unclassified_d__Bacteria	p__Candidatus_Roizmanbacteria	c__unclassified_p__Candidatus_Roizmanbacteria	o__unclassified_p__Candidatus_Roizmanbacteria	f__unclassified_p__Candidatus_Roizmanbacteria	g__unclassified_p__Candidatus_Roizmanbacteria	198	254	104	nosig	nosig
g239	g__Butyrivibrio	155.803	-0.27971	0.333019	-0.83991	0.400957	0.69677	d__Bacteria	k__unclassified_d__Bacteria	p__Firmicutes	c__Clostridia	o__Clostridiales	f__Lachnospiraceae	g__Butyrivibrio	186	156	131.333	nosig	nosig
g240	g__Caballeronia	31944.5	0.467595	0.55887	0.836681	0.402772	0.698765	d__Bacteria	k__unclassified_d__Bacteria	p__Proteobacteria	c__Betaproteobacteria	o__Burkholderiales	f__Burkholderiaceae	g__Caballeronia	27347.3	37541.3	30673.3	nosig	nosig
g833	g__Leeuwenhoekiella	119.432	-0.51295	0.61352	-0.83607	0.403115	0.698765	d__Bacteria	k__unclassified_d__Bacteria	p__Bacteroidetes	c__Flavobacteriia	o__Flavobacteriales	f__Flavobacteriaceae	g__Leeuwenhoekiella	108.667	77.3333	142.667	nosig	nosig
g504	g__Dethiosulfovibrio	65.2478	-0.25493	0.306359	-0.83213	0.405337	0.70174	d__Bacteria	k__unclassified_d__Bacteria	p__Synergistetes	c__Synergistia	o__Synergistales	f__Synergistaceae	g__Dethiosulfovibrio	78.6667	66.6667	53.3333	nosig	nosig
g1217	g__Pseudarthrobacter	5666.25	-0.38873	0.470324	-0.82652	0.408507	0.703065	d__Bacteria	k__unclassified_d__Bacteria	p__Actinobacteria	c__Actinobacteria	o__Micrococcales	f__Micrococcaceae	g__Pseudarthrobacter	8060.67	6076	3107.33	nosig	nosig
g1714	g__unclassified_f__Rhizobiaceae	1362.63	0.353348	0.427633	0.826288	0.408641	0.703065	d__Bacteria	k__unclassified_d__Bacteria	p__Proteobacteria	c__Alphaproteobacteria	o__Rhizobiales	f__Rhizobiaceae	g__unclassified_f__Rhizobiaceae	997.333	1284.67	1575.33	nosig	nosig
g552	g__Enterococcus	175.923	0.224717	0.271542	0.827561	0.407919	0.703065	d__Bacteria	k__unclassified_d__Bacteria	p__Firmicutes	c__Bacilli	o__Lactobacillales	f__Enterococcaceae	g__Enterococcus	174	206	153.333	nosig	nosig
g609	g__Flexithrix	567.429	0.505482	0.61025	0.828319	0.40749	0.703065	d__Bacteria	k__unclassified_d__Bacteria	p__Bacteroidetes	c__Cytophagia	o__Cytophagales	f__Flammeovirgaceae	g__Flexithrix	450.667	660	532.667	nosig	nosig
g107	g__Aminobacterium	79.7266	-0.21746	0.264141	-0.82329	0.410343	0.703372	d__Bacteria	k__unclassified_d__Bacteria	p__Synergistetes	c__Synergistia	o__Synergistales	f__Synergistaceae	g__Aminobacterium	94.6667	82	66	nosig	nosig
g1397	g__Slackia	290.533	-0.24281	0.294915	-0.82331	0.410334	0.703372	d__Bacteria	k__unclassified_d__Bacteria	p__Actinobacteria	c__Coriobacteriia	o__Eggerthellales	f__Eggerthellaceae	g__Slackia	349.333	297.333	242.667	nosig	nosig
g445	g__Deferrisoma	1840	-0.14688	0.17838	-0.82344	0.410259	0.703372	d__Bacteria	k__unclassified_d__Bacteria	p__Proteobacteria	c__Deltaproteobacteria	o__unclassified_c__Deltaproteobacteria	f__unclassified_c__Deltaproteobacteria	g__Deferrisoma	2294	2095.33	1243.33	nosig	nosig
g149	g__Aquitalea	526.989	0.175349	0.213445	0.821516	0.411352	0.704231	d__Bacteria	k__unclassified_d__Bacteria	p__Proteobacteria	c__Betaproteobacteria	o__Neisseriales	f__Chromobacteriaceae	g__Aquitalea	488	554.667	520	nosig	nosig
g378	g__Chrysiogenes	113.971	-0.25015	0.304939	-0.82032	0.412031	0.704522	d__Bacteria	k__unclassified_d__Bacteria	p__Chrysiogenetes	c__Chrysiogenetes	o__Chrysiogenales	f__Chrysiogenaceae	g__Chrysiogenes	134	113.333	96.6667	nosig	nosig
g108	g__Aminomonas	125.423	0.231519	0.284591	0.813515	0.415923	0.710276	d__Bacteria	k__unclassified_d__Bacteria	p__Synergistetes	c__Synergistia	o__Synergistales	f__Synergistaceae	g__Aminomonas	127.333	149.333	102.667	nosig	nosig
g50	g__Aeribacillus	188.11	0.160946	0.198053	0.812645	0.416422	0.710276	d__Bacteria	k__unclassified_d__Bacteria	p__Firmicutes	c__Bacilli	o__Bacillales	f__Bacillaceae	g__Aeribacillus	204.667	231.333	138	nosig	nosig
g1081	g__Ornithinibacillus	87.8968	0.279942	0.345272	0.810787	0.417488	0.710346	d__Bacteria	k__unclassified_d__Bacteria	p__Firmicutes	c__Bacilli	o__Bacillales	f__Bacillaceae	g__Ornithinibacillus	78	95.3333	83.3333	nosig	nosig
g331	g__Carnimonas	59.2588	-0.43045	0.530797	-0.81095	0.417396	0.710346	d__Bacteria	k__unclassified_d__Bacteria	p__Proteobacteria	c__Gammaproteobacteria	o__Oceanospirillales	f__Halomonadaceae	g__Carnimonas	46.6667	34.6667	88.6667	nosig	nosig
g1011	g__Neorhizobium	1579.51	0.23333	0.28875	0.808071	0.41905	0.710958	d__Bacteria	k__unclassified_d__Bacteria	p__Proteobacteria	c__Alphaproteobacteria	o__Rhizobiales	f__Rhizobiaceae	g__Neorhizobium	1300	1546	1720	nosig	nosig
g1024	g__Nitratireductor	1940.73	0.21122	0.26229	0.805291	0.420652	0.710958	d__Bacteria	k__unclassified_d__Bacteria	p__Proteobacteria	c__Alphaproteobacteria	o__Rhizobiales	f__Phyllobacteriaceae	g__Nitratireductor	1831.33	2147.33	1771.33	nosig	nosig
g1296	g__Roseiflexus	4552.7	-0.0923	0.114394	-0.80689	0.419731	0.710958	d__Bacteria	k__unclassified_d__Bacteria	p__Chloroflexi	c__Chloroflexia	o__Chloroflexales	f__Roseiflexaceae	g__Roseiflexus	5333.33	5052.67	3446	nosig	nosig
g1540	g__Thermomicrobium	2600.79	0.169187	0.209962	0.805795	0.420361	0.710958	d__Bacteria	k__unclassified_d__Bacteria	p__Chloroflexi	c__Thermomicrobia	o__Thermomicrobiales	f__Thermomicrobiaceae	g__Thermomicrobium	2778	3154.67	2028	nosig	nosig
g424	g__Cryptobacterium	98.897	-0.24446	0.303778	-0.80473	0.420977	0.710958	d__Bacteria	k__unclassified_d__Bacteria	p__Actinobacteria	c__Coriobacteriia	o__Eggerthellales	f__Eggerthellaceae	g__Cryptobacterium	107.333	91.3333	101.333	nosig	nosig
g630	g__Gallaecimonas	330.377	-0.15754	0.195471	-0.80594	0.420278	0.710958	d__Bacteria	k__unclassified_d__Bacteria	p__Proteobacteria	c__Gammaproteobacteria	o__unclassified_c__Gammaproteobacteria	f__unclassified_c__Gammaproteobacteria	g__Gallaecimonas	377.333	340.667	280	nosig	nosig
g895	g__Mariniradius	171.4	-0.36159	0.450286	-0.80303	0.421955	0.710958	d__Bacteria	k__unclassified_d__Bacteria	p__Bacteroidetes	c__Cytophagia	o__Cytophagales	f__Cyclobacteriaceae	g__Mariniradius	192.667	153.333	156	nosig	nosig
g923	g__Mesoaciditoga	56.6471	0.295459	0.367563	0.803831	0.421495	0.710958	d__Bacteria	k__unclassified_d__Bacteria	p__Thermotogae	c__Thermotogae	o__Mesoaciditogales	f__Mesoaciditogaceae	g__Mesoaciditoga	54.6667	67.3333	48	nosig	nosig
g1486	g__Tenacibaculum	114.115	-0.57138	0.714063	-0.80018	0.423604	0.712869	d__Bacteria	k__unclassified_d__Bacteria	p__Bacteroidetes	c__Flavobacteriia	o__Flavobacteriales	f__Flavobacteriaceae	g__Tenacibaculum	118.667	82	116.667	nosig	nosig
g300	g__Candidatus_Microthrix	3842.44	0.212538	0.265968	0.799113	0.424225	0.713048	d__Bacteria	k__unclassified_d__Bacteria	p__Actinobacteria	c__Acidimicrobiia	o__Acidimicrobiales	f__Microthrixaceae	g__Candidatus_Microthrix	3962.67	4620.67	3163.33	nosig	nosig
g882	g__Mahella	238.364	0.344979	0.432266	0.798071	0.424829	0.713198	d__Bacteria	k__unclassified_d__Bacteria	p__Firmicutes	c__Clostridia	o__Thermoanaerobacterales	f__Thermoanaerobacterales_Family_IV._Incertae_Sedis	g__Mahella	245.333	318	176	nosig	nosig
g851	g__Leucothrix	184.925	-0.16922	0.212591	-0.79601	0.426027	0.714343	d__Bacteria	k__unclassified_d__Bacteria	p__Proteobacteria	c__Gammaproteobacteria	o__Thiotrichales	f__Thiotrichaceae	g__Leucothrix	205.333	184.667	161.333	nosig	nosig
g1166	g__Planktothrix	470.668	0.50584	0.637691	0.793237	0.42764	0.715451	d__Bacteria	k__unclassified_d__Bacteria	p__Cyanobacteria	c__unclassified_p__Cyanobacteria	o__Oscillatoriales	f__unclassified_o__Oscillatoriales	g__Planktothrix	320.667	458.667	610	nosig	nosig
g1509	g__Thalassobius	176.551	0.208561	0.263264	0.792212	0.428237	0.715451	d__Bacteria	k__unclassified_d__Bacteria	p__Proteobacteria	c__Alphaproteobacteria	o__Rhodobacterales	f__Rhodobacteraceae	g__Thalassobius	172	200	154	nosig	nosig
g485	g__Desulfonauticus	96.0882	0.217203	0.274135	0.792322	0.428173	0.715451	d__Bacteria	k__unclassified_d__Bacteria	p__Proteobacteria	c__Deltaproteobacteria	o__Desulfovibrionales	f__Desulfohalobiaceae	g__Desulfonauticus	103.333	120.667	68	nosig	nosig
g1204	g__Propionispira	58.1143	0.288521	0.365707	0.78894	0.430147	0.716911	d__Bacteria	k__unclassified_d__Bacteria	p__Firmicutes	c__Negativicutes	o__Selenomonadales	f__Veillonellaceae	g__Propionispira	50	62	61.3333	nosig	nosig
g494	g__Desulfovibrio	5260.81	-0.10309	0.130638	-0.78913	0.430037	0.716911	d__Bacteria	k__unclassified_d__Bacteria	p__Proteobacteria	c__Deltaproteobacteria	o__Desulfovibrionales	f__Desulfovibrionaceae	g__Desulfovibrio	6134	5777.33	4034	nosig	nosig
g1488	g__Tepidibacillus	126.557	0.177652	0.225436	0.788037	0.430675	0.716929	d__Bacteria	k__unclassified_d__Bacteria	p__Firmicutes	c__Bacilli	o__Bacillales	f__Bacillaceae	g__Tepidibacillus	128.667	147.333	108.667	nosig	nosig
g598	g__Flammeovirga	151.926	-0.35172	0.447895	-0.78528	0.432288	0.718751	d__Bacteria	k__unclassified_d__Bacteria	p__Bacteroidetes	c__Cytophagia	o__Cytophagales	f__Flammeovirgaceae	g__Flammeovirga	188	150.667	117.333	nosig	nosig
g07	g__Acetohalobium	145.042	-0.14864	0.190371	-0.78077	0.434936	0.721921	d__Bacteria	k__unclassified_d__Bacteria	p__Firmicutes	c__Clostridia	o__Halanaerobiales	f__Halobacteroidaceae	g__Acetohalobium	183.333	166.667	92	nosig	nosig
g163	g__Arthrobacter	170274	-0.48761	0.624934	-0.78026	0.435238	0.721921	d__Bacteria	k__unclassified_d__Bacteria	p__Actinobacteria	c__Actinobacteria	o__Micrococcales	f__Micrococcaceae	g__Arthrobacter	263635	183792	71296.7	nosig	nosig
g1335	g__Salinibacterium	249.911	0.440615	0.568612	0.774895	0.438402	0.724566	d__Bacteria	k__unclassified_d__Bacteria	p__Actinobacteria	c__Actinobacteria	o__Micrococcales	f__Microbacteriaceae	g__Salinibacterium	128	174	373.333	nosig	nosig
g1534	g__Thermodesulfatator	583.889	-0.16692	0.215397	-0.77492	0.438389	0.724566	d__Bacteria	k__unclassified_d__Bacteria	p__Thermodesulfobacteria	c__Thermodesulfobacteria	o__Thermodesulfobacteriales	f__Thermodesulfobacteriaceae	g__Thermodesulfatator	743.333	669.333	373.333	nosig	nosig
g1850	g__Veillonella	206.494	-0.18271	0.235408	-0.77613	0.437675	0.724566	d__Bacteria	k__unclassified_d__Bacteria	p__Firmicutes	c__Negativicutes	o__Selenomonadales	f__Veillonellaceae	g__Veillonella	227.333	201.333	194	nosig	nosig
g1102	g__Paraburkholderia	154192	0.527085	0.684464	0.77007	0.441259	0.725823	d__Bacteria	k__unclassified_d__Bacteria	p__Proteobacteria	c__Betaproteobacteria	o__Burkholderiales	f__Burkholderiaceae	g__Paraburkholderia	125519	179398	144603	nosig	nosig
g1252	g__Pyrinomonas	17881.5	-0.21391	0.277612	-0.77054	0.440978	0.725823	d__Bacteria	k__unclassified_d__Bacteria	p__Acidobacteria	c__Blastocatellia	o__unclassified_c__Blastocatellia	f__unclassified_c__Blastocatellia	g__Pyrinomonas	24316.7	21351.3	9473.33	nosig	nosig
g1877	g__Xenococcus	230.079	-0.26618	0.344659	-0.77231	0.439932	0.725823	d__Bacteria	k__unclassified_d__Bacteria	p__Cyanobacteria	c__unclassified_p__Cyanobacteria	o__Pleurocapsales	f__unclassified_o__Pleurocapsales	g__Xenococcus	265.333	223.333	202.667	nosig	nosig
g323	g__Candidatus_Tenderia	1325.41	-0.23817	0.309168	-0.77036	0.441085	0.725823	d__Bacteria	k__unclassified_d__Bacteria	p__Proteobacteria	c__Gammaproteobacteria	o__Chromatiales	f__Chromatiaceae	g__Candidatus_Tenderia	1610.67	1375.33	1078	nosig	nosig
g1581	g__Tolumonas	213.568	0.302862	0.395097	0.76655	0.443349	0.728206	d__Bacteria	k__unclassified_d__Bacteria	p__Proteobacteria	c__Gammaproteobacteria	o__Aeromonadales	f__Aeromonadaceae	g__Tolumonas	182.667	226.667	228	nosig	nosig
g834	g__Legionella	2463.01	0.11776	0.153761	0.765862	0.443759	0.728206	d__Bacteria	k__unclassified_d__Bacteria	p__Proteobacteria	c__Gammaproteobacteria	o__Legionellales	f__Legionellaceae	g__Legionella	2438	2660.67	2313.33	nosig	nosig
g1816	g__unclassified_p__Candidatus_Microgenomates	76.029	-0.18837	0.246455	-0.76433	0.444673	0.728843	d__Bacteria	k__unclassified_d__Bacteria	p__Candidatus_Microgenomates	c__unclassified_p__Candidatus_Microgenomates	o__unclassified_p__Candidatus_Microgenomates	f__unclassified_p__Candidatus_Microgenomates	g__unclassified_p__Candidatus_Microgenomates	87.3333	77.3333	63.3333	nosig	nosig
g1373	g__Serratia	855.59	0.184638	0.242059	0.762778	0.445596	0.729492	d__Bacteria	k__unclassified_d__Bacteria	p__Proteobacteria	c__Gammaproteobacteria	o__Enterobacteriales	f__Enterobacteriaceae	g__Serratia	762.667	876.667	926	nosig	nosig
g1189	g__Ponticoccus	219.314	0.24001	0.315788	0.760035	0.447234	0.731309	d__Bacteria	k__unclassified_d__Bacteria	p__Proteobacteria	c__Alphaproteobacteria	o__Rhodobacterales	f__Rhodobacteraceae	g__Ponticoccus	214	255.333	182	nosig	nosig
g1544	g__Thermopetrobacter	1147.59	-0.4649	0.614513	-0.75654	0.449325	0.733119	d__Bacteria	k__unclassified_d__Bacteria	p__Proteobacteria	c__Alphaproteobacteria	o__unclassified_c__Alphaproteobacteria	f__unclassified_c__Alphaproteobacteria	g__Thermopetrobacter	1687.33	1243.33	538	nosig	nosig
g1574	g__Thiorhodococcus	827.055	-0.19498	0.258826	-0.75332	0.451256	0.733119	d__Bacteria	k__unclassified_d__Bacteria	p__Proteobacteria	c__Gammaproteobacteria	o__Chromatiales	f__Chromatiaceae	g__Thiorhodococcus	922.667	814	772	nosig	nosig
g1775	g__unclassified_o__Thermoanaerobacterales	391.36	-0.14533	0.193024	-0.75289	0.451517	0.733119	d__Bacteria	k__unclassified_d__Bacteria	p__Firmicutes	c__Clostridia	o__Thermoanaerobacterales	f__unclassified_o__Thermoanaerobacterales	g__unclassified_o__Thermoanaerobacterales	459.333	419.333	309.333	nosig	nosig
g391	g__Cohnella	941	-0.19002	0.251506	-0.75554	0.449925	0.733119	d__Bacteria	k__unclassified_d__Bacteria	p__Firmicutes	c__Bacilli	o__Bacillales	f__Paenibacillaceae	g__Cohnella	1209.33	1072.67	607.333	nosig	nosig
g572	g__Faecalibacterium	145.206	0.232926	0.308443	0.755168	0.450148	0.733119	d__Bacteria	k__unclassified_d__Bacteria	p__Firmicutes	c__Clostridia	o__Clostridiales	f__Ruminococcaceae	g__Faecalibacterium	141.333	168.667	128.667	nosig	nosig
g760	g__Indibacter	87.7275	0.427608	0.56723	0.753852	0.450938	0.733119	d__Bacteria	k__unclassified_d__Bacteria	p__Bacteroidetes	c__Cytophagia	o__Cytophagales	f__Cyclobacteriaceae	g__Indibacter	66.6667	92	92	nosig	nosig
g1332	g__Salinarimonas	1221.07	0.084384	0.112671	0.748948	0.453888	0.733784	d__Bacteria	k__unclassified_d__Bacteria	p__Proteobacteria	c__Alphaproteobacteria	o__Rhizobiales	f__Bradyrhizobiaceae	g__Salinarimonas	1224.67	1308.67	1120.67	nosig	nosig
g1794	g__unclassified_p__Candidatus_Acetothermia	1090.32	0.149957	0.200293	0.748688	0.454045	0.733784	d__Bacteria	k__unclassified_d__Bacteria	p__Candidatus_Acetothermia	c__unclassified_p__Candidatus_Acetothermia	o__unclassified_p__Candidatus_Acetothermia	f__unclassified_p__Candidatus_Acetothermia	g__unclassified_p__Candidatus_Acetothermia	1182	1320.67	825.333	nosig	nosig
g502	g__Dethiobacter	328.095	0.170397	0.22741	0.749294	0.45368	0.733784	d__Bacteria	k__unclassified_d__Bacteria	p__Firmicutes	c__Clostridia	o__Clostridiales	f__Syntrophomonadaceae	g__Dethiobacter	350.667	399.333	246.667	nosig	nosig
g917	g__Meganema	170.085	0.251867	0.336047	0.749498	0.453557	0.733784	d__Bacteria	k__unclassified_d__Bacteria	p__Proteobacteria	c__Alphaproteobacteria	o__Rhizobiales	f__Methylobacteriaceae	g__Meganema	148	177.333	171.333	nosig	nosig
g1019	g__Nevskia	10935	0.207351	0.281524	0.73653	0.461408	0.734455	d__Bacteria	k__unclassified_d__Bacteria	p__Proteobacteria	c__Gammaproteobacteria	o__Nevskiales	f__Sinobacteraceae	g__Nevskia	9210.67	10742.7	11826.7	nosig	nosig
g1075	g__Olsenella	117.876	-0.21648	0.290953	-0.74404	0.456852	0.734455	d__Bacteria	k__unclassified_d__Bacteria	p__Actinobacteria	c__Coriobacteriia	o__Coriobacteriales	f__Atopobiaceae	g__Olsenella	136	118	102.667	nosig	nosig
g1182	g__Polycyclovorans	531.133	-0.21065	0.285517	-0.73778	0.460646	0.734455	d__Bacteria	k__unclassified_d__Bacteria	p__Proteobacteria	c__Gammaproteobacteria	o__Nevskiales	f__Sinobacteraceae	g__Polycyclovorans	659.333	580.667	379.333	nosig	nosig
g1510	g__Thalassolituus	241.718	0.543433	0.729966	0.744464	0.456596	0.734455	d__Bacteria	k__unclassified_d__Bacteria	p__Proteobacteria	c__Gammaproteobacteria	o__Oceanospirillales	f__Oceanospirillaceae	g__Thalassolituus	210	318	223.333	nosig	nosig
g1552	g__Thermosulfurimonas	330.67	-0.19699	0.266098	-0.7403	0.459116	0.734455	d__Bacteria	k__unclassified_d__Bacteria	p__Thermodesulfobacteria	c__Thermodesulfobacteria	o__Thermodesulfobacteriales	f__Thermodesulfobacteriaceae	g__Thermosulfurimonas	445.333	392.667	183.333	nosig	nosig
g1571	g__Thiomicrospira	265.413	0.179804	0.24197	0.743082	0.457432	0.734455	d__Bacteria	k__unclassified_d__Bacteria	p__Proteobacteria	c__Gammaproteobacteria	o__Thiotrichales	f__Piscirickettsiaceae	g__Thiomicrospira	252	286	250.667	nosig	nosig
g1780	g__unclassified_o__Xanthomonadales	955.691	0.3506	0.476523	0.735746	0.461885	0.734455	d__Bacteria	k__unclassified_d__Bacteria	p__Proteobacteria	c__Gammaproteobacteria	o__Xanthomonadales	f__unclassified_o__Xanthomonadales	g__unclassified_o__Xanthomonadales	514.667	658	1548.67	nosig	nosig
g294	g__Candidatus_Magnetoglobus	185.137	0.191837	0.258313	0.742652	0.457692	0.734455	d__Bacteria	k__unclassified_d__Bacteria	p__Proteobacteria	c__Deltaproteobacteria	o__Desulfobacterales	f__Desulfobacteraceae	g__Candidatus_Magnetoglobus	193.333	222.667	142	nosig	nosig
g435	g__Cylindrospermopsis	91.8568	-0.47532	0.640179	-0.74248	0.457798	0.734455	d__Bacteria	k__unclassified_d__Bacteria	p__Cyanobacteria	c__unclassified_p__Cyanobacteria	o__Nostocales	f__Nostocaceae	g__Cylindrospermopsis	96.6667	71.3333	108	nosig	nosig
g499	g__Desulfurivibrio	202.525	-0.20759	0.278433	-0.74557	0.455926	0.734455	d__Bacteria	k__unclassified_d__Bacteria	p__Proteobacteria	c__Deltaproteobacteria	o__Desulfobacterales	f__Desulfobulbaceae	g__Desulfurivibrio	258.667	227.333	134	nosig	nosig
g554	g__Enterovibrio	123.123	-0.31358	0.424298	-0.73906	0.459868	0.734455	d__Bacteria	k__unclassified_d__Bacteria	p__Proteobacteria	c__Gammaproteobacteria	o__Vibrionales	f__Vibrionaceae	g__Enterovibrio	130	104.667	136	nosig	nosig
g641	g__Gemmatimonas	57734.7	0.342571	0.464003	0.738294	0.460336	0.734455	d__Bacteria	k__unclassified_d__Bacteria	p__Gemmatimonadetes	c__Gemmatimonadetes	o__Gemmatimonadales	f__Gemmatimonadaceae	g__Gemmatimonas	64020	83356	31914.7	nosig	nosig
g673	g__Gracilimonas	193.614	-0.16208	0.219795	-0.7374	0.460877	0.734455	d__Bacteria	k__unclassified_d__Bacteria	p__Bacteroidetes	c__Sphingobacteriia	o__Sphingobacteriales	f__Balneolaceae	g__Gracilimonas	221.333	199.333	168	nosig	nosig
g87	g__Alkalilimnicola	731.331	-0.23407	0.316118	-0.74044	0.45903	0.734455	d__Bacteria	k__unclassified_d__Bacteria	p__Proteobacteria	c__Gammaproteobacteria	o__Chromatiales	f__Ectothiorhodospiraceae	g__Alkalilimnicola	902	770.667	571.333	nosig	nosig
g944	g__Methylomarinum	307.466	-0.18812	0.257224	-0.73135	0.464562	0.737866	d__Bacteria	k__unclassified_d__Bacteria	p__Proteobacteria	c__Gammaproteobacteria	o__Methylococcales	f__Methylococcaceae	g__Methylomarinum	362.667	320.667	244	nosig	nosig
g874	g__Lysinimicrobium	1586.14	0.144574	0.198469	0.728449	0.466339	0.739112	d__Bacteria	k__unclassified_d__Bacteria	p__Actinobacteria	c__Actinobacteria	o__Micrococcales	f__Demequinaceae	g__Lysinimicrobium	1584.67	1762	1447.33	nosig	nosig
g943	g__Methylohalobius	539.523	-0.19965	0.274121	-0.72833	0.466414	0.739112	d__Bacteria	k__unclassified_d__Bacteria	p__Proteobacteria	c__Gammaproteobacteria	o__Methylococcales	f__Methylothermaceae	g__Methylohalobius	606.667	533.333	502	nosig	nosig
g941	g__Methylogaea	258.837	-0.14946	0.206734	-0.72296	0.469705	0.743476	d__Bacteria	k__unclassified_d__Bacteria	p__Proteobacteria	c__Gammaproteobacteria	o__Methylococcales	f__Methylococcaceae	g__Methylogaea	298	270	207.333	nosig	nosig
g884	g__Mangrovimonas	121.299	-0.405	0.5613	-0.72154	0.470578	0.744008	d__Bacteria	k__unclassified_d__Bacteria	p__Bacteroidetes	c__Flavobacteriia	o__Flavobacteriales	f__Flavobacteriaceae	g__Mangrovimonas	154.667	120.667	90	nosig	nosig
g1037	g__Nitrospira	33111.1	0.209181	0.290278	0.720625	0.47114	0.744047	d__Bacteria	k__unclassified_d__Bacteria	p__Nitrospirae	c__Nitrospira	o__Nitrospirales	f__Nitrospiraceae	g__Nitrospira	40467.3	47535.3	15247.3	nosig	nosig
g154	g__Ardenticatena	4624.5	-0.11437	0.159198	-0.71841	0.472505	0.744611	d__Bacteria	k__unclassified_d__Bacteria	p__Chloroflexi	c__Ardenticatenia	o__Ardenticatenales	f__Ardenticatenaceae	g__Ardenticatena	5557.33	5189.33	3379.33	nosig	nosig
g968	g__Microscilla	308.572	0.280029	0.38985	0.7183	0.472572	0.744611	d__Bacteria	k__unclassified_d__Bacteria	p__Bacteroidetes	c__Cytophagia	o__Cytophagales	f__Cytophagaceae	g__Microscilla	232.667	288	370	nosig	nosig
g204	g__Bhargavaea	131.282	0.186909	0.265639	0.703619	0.48167	0.758083	d__Bacteria	k__unclassified_d__Bacteria	p__Firmicutes	c__Bacilli	o__Bacillales	f__Planococcaceae	g__Bhargavaea	142.667	164	92.6667	nosig	nosig
g1558	g__Thermovirga	67.5899	-0.2047	0.293619	-0.69717	0.485694	0.763548	d__Bacteria	k__unclassified_d__Bacteria	p__Synergistetes	c__Synergistia	o__Synergistales	f__Synergistaceae	g__Thermovirga	84.6667	74	48.6667	nosig	nosig
g517	g__Dokdonella	17246.3	-0.43617	0.629335	-0.69307	0.488264	0.766718	d__Bacteria	k__unclassified_d__Bacteria	p__Proteobacteria	c__Gammaproteobacteria	o__Xanthomonadales	f__Rhodanobacteraceae	g__Dokdonella	24112.7	17942	9404	nosig	nosig
g498	g__Desulfurispora	355.801	0.124066	0.179719	0.690334	0.489984	0.768548	d__Bacteria	k__unclassified_d__Bacteria	p__Firmicutes	c__Clostridia	o__Clostridiales	f__Peptococcaceae	g__Desulfurispora	366.667	402	310	nosig	nosig
g672	g__Gracilibacter	225.483	-0.20617	0.29956	-0.68823	0.491307	0.769751	d__Bacteria	k__unclassified_d__Bacteria	p__Firmicutes	c__Clostridia	o__Clostridiales	f__Gracilibacteraceae	g__Gracilibacter	308.667	270.667	117.333	nosig	nosig
g1100	g__Pantoea	515.173	0.150297	0.221127	0.679687	0.496703	0.775255	d__Bacteria	k__unclassified_d__Bacteria	p__Proteobacteria	c__Gammaproteobacteria	o__Enterobacteriales	f__Enterobacteriaceae	g__Pantoea	453.333	508	556	nosig	nosig
g1136	g__Peptoniphilus	62.3658	-0.22005	0.32486	-0.67736	0.498179	0.775255	d__Bacteria	k__unclassified_d__Bacteria	p__Firmicutes	c__Tissierellia	o__Tissierellales	f__Peptoniphilaceae	g__Peptoniphilus	76.6667	66.6667	47.3333	nosig	nosig
g1434	g__Staphylococcus	245.069	0.229716	0.338643	0.678341	0.497555	0.775255	d__Bacteria	k__unclassified_d__Bacteria	p__Firmicutes	c__Bacilli	o__Bacillales	f__Staphylococcaceae	g__Staphylococcus	217.333	257.333	238.667	nosig	nosig
g1475	g__Syntrophorhabdus	538.63	0.131091	0.192856	0.679736	0.496671	0.775255	d__Bacteria	k__unclassified_d__Bacteria	p__Proteobacteria	c__Deltaproteobacteria	o__Syntrophobacterales	f__Syntrophorhabdaceae	g__Syntrophorhabdus	598	663.333	383.333	nosig	nosig
g280	g__Candidatus_Desulforudis	344.153	-0.1222	0.180387	-0.67742	0.498139	0.775255	d__Bacteria	k__unclassified_d__Bacteria	p__Firmicutes	c__Clostridia	o__Clostridiales	f__Peptococcaceae	g__Candidatus_Desulforudis	401.333	372	265.333	nosig	nosig
g444	g__Deferribacter	106.59	0.193359	0.283951	0.68096	0.495897	0.775255	d__Bacteria	k__unclassified_d__Bacteria	p__Deferribacteres	c__Deferribacteres	o__Deferribacterales	f__Deferribacteraceae	g__Deferribacter	116	133.333	73.3333	nosig	nosig
g684	g__Haematobacter	191.236	-0.20004	0.295783	-0.67631	0.498844	0.77542	d__Bacteria	k__unclassified_d__Bacteria	p__Proteobacteria	c__Alphaproteobacteria	o__Rhodobacterales	f__Rhodobacteraceae	g__Haematobacter	225.333	198.667	148.667	nosig	nosig
g413	g__Crenobacter	559.944	-0.26063	0.386691	-0.67401	0.500306	0.77581	d__Bacteria	k__unclassified_d__Bacteria	p__Proteobacteria	c__Betaproteobacteria	o__Neisseriales	f__Neisseriaceae	g__Crenobacter	614.667	516.667	583.333	nosig	nosig
g430	g__Cyanobacterium	75.7298	0.431641	0.640989	0.673399	0.500694	0.77581	d__Bacteria	k__unclassified_d__Bacteria	p__Cyanobacteria	c__unclassified_p__Cyanobacteria	o__Chroococcales	f__unclassified_o__Chroococcales	g__Cyanobacterium	57.3333	78	89.3333	nosig	nosig
g461	g__Desmospora	382.12	0.174586	0.259311	0.67327	0.500776	0.77581	d__Bacteria	k__unclassified_d__Bacteria	p__Firmicutes	c__Bacilli	o__Bacillales	f__Thermoactinomycetaceae	g__Desmospora	412	468	292	nosig	nosig
g245	g__Caldanaerobacter	222.128	0.162475	0.241964	0.671485	0.501912	0.775834	d__Bacteria	k__unclassified_d__Bacteria	p__Firmicutes	c__Clostridia	o__Thermoanaerobacterales	f__Thermoanaerobacteraceae	g__Caldanaerobacter	232	260.667	184	nosig	nosig
g659	g__Gloeobacter	4108.53	0.109927	0.163667	0.671652	0.501805	0.775834	d__Bacteria	k__unclassified_d__Bacteria	p__Cyanobacteria	c__Gloeobacteria	o__Gloeobacterales	f__unclassified_o__Gloeobacterales	g__Gloeobacter	4366.67	4746	3380.67	nosig	nosig
g1018	g__Nesterenkonia	261.11	0.123353	0.18454	0.668434	0.503856	0.777972	d__Bacteria	k__unclassified_d__Bacteria	p__Actinobacteria	c__Actinobacteria	o__Micrococcales	f__Micrococcaceae	g__Nesterenkonia	238.667	262	276	nosig	nosig
g372	g__Chondromyces	7870.77	-0.26712	0.40056	-0.66686	0.504861	0.778655	d__Bacteria	k__unclassified_d__Bacteria	p__Proteobacteria	c__Deltaproteobacteria	o__Myxococcales	f__Polyangiaceae	g__Chondromyces	8546.67	7260	7512.67	nosig	nosig
g1177	g__Pleurocapsa	961.367	0.400926	0.605593	0.662039	0.507946	0.781483	d__Bacteria	k__unclassified_d__Bacteria	p__Cyanobacteria	c__unclassified_p__Cyanobacteria	o__Pleurocapsales	f__unclassified_o__Pleurocapsales	g__Pleurocapsa	565.333	751.333	1499.33	nosig	nosig
g1647	g__unclassified_f__Chitinophagaceae	10043.2	-0.4841	0.732956	-0.66047	0.508951	0.781483	d__Bacteria	k__unclassified_d__Bacteria	p__Bacteroidetes	c__Sphingobacteriia	o__Sphingobacteriales	f__Chitinophagaceae	g__unclassified_f__Chitinophagaceae	6038	4365.33	15174.7	nosig	nosig
g1792	g__unclassified_p__candidate_division_WWE3	109.153	0.195326	0.294992	0.66214	0.507882	0.781483	d__Bacteria	k__unclassified_d__Bacteria	p__candidate_division_WWE3	c__unclassified_p__candidate_division_WWE3	o__unclassified_p__candidate_division_WWE3	f__unclassified_p__candidate_division_WWE3	g__unclassified_p__candidate_division_WWE3	110	126.667	96.6667	nosig	nosig
g1809	g__unclassified_p__Candidatus_Gottesmanbacteria	561.981	-0.13105	0.19823	-0.66112	0.508535	0.781483	d__Bacteria	k__unclassified_d__Bacteria	p__Candidatus_Gottesmanbacteria	c__unclassified_p__Candidatus_Gottesmanbacteria	o__unclassified_p__Candidatus_Gottesmanbacteria	f__unclassified_p__Candidatus_Gottesmanbacteria	g__unclassified_p__Candidatus_Gottesmanbacteria	664	613.333	439.333	nosig	nosig
g848	g__Leptotrichia	102.39	0.151607	0.230233	0.658495	0.51022	0.782563	d__Bacteria	k__unclassified_d__Bacteria	p__Fusobacteria	c__Fusobacteriia	o__Fusobacteriales	f__Leptotrichiaceae	g__Leptotrichia	103.333	116	87.3333	nosig	nosig
g1568	g__Thiohalorhabdus	642.667	-0.14999	0.230303	-0.65129	0.514862	0.78881	d__Bacteria	k__unclassified_d__Bacteria	p__Proteobacteria	c__Gammaproteobacteria	o__unclassified_c__Gammaproteobacteria	f__unclassified_c__Gammaproteobacteria	g__Thiohalorhabdus	764	694	502.667	nosig	nosig
g1195	g__Prevotella	437.793	0.280565	0.432952	0.64803	0.516966	0.790778	d__Bacteria	k__unclassified_d__Bacteria	p__Bacteroidetes	c__Bacteroidia	o__Bacteroidales	f__Prevotellaceae	g__Prevotella	394.667	488	394	nosig	nosig
g450	g__Dehalogenimonas	799.391	0.172667	0.266655	0.647531	0.517289	0.790778	d__Bacteria	k__unclassified_d__Bacteria	p__Chloroflexi	c__Dehalococcoidia	o__unclassified_c__Dehalococcoidia	f__unclassified_c__Dehalococcoidia	g__Dehalogenimonas	856.667	975.333	626.667	nosig	nosig
g1089	g__Oxalobacter	175.057	-0.16363	0.253606	-0.64522	0.518788	0.791322	d__Bacteria	k__unclassified_d__Bacteria	p__Proteobacteria	c__Betaproteobacteria	o__Burkholderiales	f__Oxalobacteraceae	g__Oxalobacter	210	188.667	134	nosig	nosig
g873	g__Lysinibacillus	301.77	0.123199	0.190835	0.64558	0.518552	0.791322	d__Bacteria	k__unclassified_d__Bacteria	p__Firmicutes	c__Bacilli	o__Bacillales	f__Bacillaceae	g__Lysinibacillus	328.667	360.667	230.667	nosig	nosig
g1210	g__Proteiniphilum	121.443	0.378273	0.588028	0.643292	0.520035	0.792352	d__Bacteria	k__unclassified_d__Bacteria	p__Bacteroidetes	c__Bacteroidia	o__Bacteroidales	f__Porphyromonadaceae	g__Proteiniphilum	78.6667	104	150.667	nosig	nosig
g1876	g__Xanthomonas	20037.2	0.495714	0.771868	0.642227	0.520726	0.792534	d__Bacteria	k__unclassified_d__Bacteria	p__Proteobacteria	c__Gammaproteobacteria	o__Xanthomonadales	f__Xanthomonadaceae	g__Xanthomonas	4980	7159.33	35281.3	nosig	nosig
g1890	g__Zhouia	66.1636	0.402199	0.6295	0.638919	0.522876	0.794932	d__Bacteria	k__unclassified_d__Bacteria	p__Bacteroidetes	c__Flavobacteriia	o__Flavobacteriales	f__Flavobacteriaceae	g__Zhouia	45.3333	61.3333	78	nosig	nosig
g329	g__Carboxydothermus	362.349	0.161674	0.254176	0.636071	0.52473	0.795626	d__Bacteria	k__unclassified_d__Bacteria	p__Firmicutes	c__Clostridia	o__Thermoanaerobacterales	f__Thermoanaerobacteraceae	g__Carboxydothermus	386	434	286	nosig	nosig
g840	g__Lentisphaera	142.048	-0.22106	0.347464	-0.63621	0.52464	0.795626	d__Bacteria	k__unclassified_d__Bacteria	p__Lentisphaerae	c__Lentisphaeria	o__Lentisphaerales	f__Lentisphaeraceae	g__Lentisphaera	191.333	167.333	81.3333	nosig	nosig
g1345	g__Salmonella	169.547	0.183314	0.290103	0.631894	0.527456	0.797537	d__Bacteria	k__unclassified_d__Bacteria	p__Proteobacteria	c__Gammaproteobacteria	o__Enterobacteriales	f__Enterobacteriaceae	g__Salmonella	144	165.333	184.667	nosig	nosig
g1884	g__Yersinia	413.164	0.132039	0.209237	0.631046	0.52801	0.797537	d__Bacteria	k__unclassified_d__Bacteria	p__Proteobacteria	c__Gammaproteobacteria	o__Enterobacteriales	f__Enterobacteriaceae	g__Yersinia	327.333	361.333	534.667	nosig	nosig
g265	g__Candidatus_Actinomarina	108.852	-0.21397	0.339569	-0.63011	0.52862	0.797537	d__Bacteria	k__unclassified_d__Bacteria	p__Actinobacteria	c__Actinobacteria	o__Candidatus_Actinomarinales	f__Candidatus_Actinomarinaceae	g__Candidatus_Actinomarina	138.667	120	73.3333	nosig	nosig
g639	g__Geminocystis	227.806	-0.24387	0.386687	-0.63065	0.528267	0.797537	d__Bacteria	k__unclassified_d__Bacteria	p__Cyanobacteria	c__unclassified_p__Cyanobacteria	o__Chroococcales	f__unclassified_o__Chroococcales	g__Geminocystis	231.333	197.333	238.667	nosig	nosig
g477	g__Desulfocurvus	208.999	-0.13203	0.210651	-0.62678	0.5308	0.799955	d__Bacteria	k__unclassified_d__Bacteria	p__Proteobacteria	c__Deltaproteobacteria	o__Desulfovibrionales	f__Desulfovibrionaceae	g__Desulfocurvus	251.333	232	154	nosig	nosig
g180	g__Azorhizobium	3641.99	0.148521	0.238012	0.624007	0.532623	0.801829	d__Bacteria	k__unclassified_d__Bacteria	p__Proteobacteria	c__Alphaproteobacteria	o__Rhizobiales	f__Xanthobacteraceae	g__Azorhizobium	3626.67	4078	3196	nosig	nosig
g1096	g__Paludibacter	455.969	0.261817	0.421116	0.621721	0.534125	0.803217	d__Bacteria	k__unclassified_d__Bacteria	p__Bacteroidetes	c__Bacteroidia	o__Bacteroidales	f__Porphyromonadaceae	g__Paludibacter	324.667	395.333	560.667	nosig	nosig
g1546	g__Thermorudis	2636.56	0.145677	0.235237	0.619277	0.535734	0.804275	d__Bacteria	k__unclassified_d__Bacteria	p__Chloroflexi	c__Thermomicrobia	o__unclassified_c__Thermomicrobia	f__unclassified_c__Thermomicrobia	g__Thermorudis	2846.67	3175.33	2063.33	nosig	nosig
g344	g__Cedecea	75.2929	0.318539	0.514695	0.618888	0.53599	0.804275	d__Bacteria	k__unclassified_d__Bacteria	p__Proteobacteria	c__Gammaproteobacteria	o__Enterobacteriales	f__Enterobacteriaceae	g__Cedecea	41.3333	52	115.333	nosig	nosig
g529	g__Echinicola	214.087	0.411151	0.665847	0.617486	0.536914	0.80479	d__Bacteria	k__unclassified_d__Bacteria	p__Bacteroidetes	c__Cytophagia	o__Cytophagales	f__Cyclobacteriaceae	g__Echinicola	140	192	258	nosig	nosig
g1403	g__Sodalis	119.121	0.183951	0.29981	0.613559	0.539507	0.805221	d__Bacteria	k__unclassified_d__Bacteria	p__Proteobacteria	c__Gammaproteobacteria	o__Enterobacteriales	f__Enterobacteriaceae	g__Sodalis	128.667	148	86.6667	nosig	nosig
g1592	g__Truepera	613.979	-0.10042	0.163176	-0.61539	0.538294	0.805221	d__Bacteria	k__unclassified_d__Bacteria	p__Deinococcus-Thermus	c__Deinococci	o__Deinococcales	f__Trueperaceae	g__Truepera	717.333	674.667	479.333	nosig	nosig
g469	g__Desulfobacca	538.257	0.124099	0.202432	0.61304	0.53985	0.805221	d__Bacteria	k__unclassified_d__Bacteria	p__Proteobacteria	c__Deltaproteobacteria	o__Syntrophobacterales	f__Syntrophaceae	g__Desulfobacca	610	670.667	370	nosig	nosig
g893	g__Marinilabilia	59.1463	-0.28981	0.473037	-0.61265	0.540109	0.805221	d__Bacteria	k__unclassified_d__Bacteria	p__Bacteroidetes	c__Bacteroidia	o__Bacteroidales	f__Marinilabiliaceae	g__Marinilabilia	64	53.3333	56	nosig	nosig
g973	g__Microvirgula	530.293	-0.26458	0.430465	-0.61464	0.538795	0.805221	d__Bacteria	k__unclassified_d__Bacteria	p__Proteobacteria	c__Betaproteobacteria	o__Neisseriales	f__Chromobacteriaceae	g__Microvirgula	596.667	500	538.667	nosig	nosig
g1088	g__Owenweeksia	132.881	0.351036	0.576557	0.608848	0.542625	0.807235	d__Bacteria	k__unclassified_d__Bacteria	p__Bacteroidetes	c__Flavobacteriia	o__Flavobacteriales	f__Cryomorphaceae	g__Owenweeksia	105.333	138.667	140.667	nosig	nosig
g260	g__Calothrix	1789.95	0.35459	0.581762	0.609509	0.542187	0.807235	d__Bacteria	k__unclassified_d__Bacteria	p__Cyanobacteria	c__unclassified_p__Cyanobacteria	o__Nostocales	f__Rivulariaceae	g__Calothrix	1099.33	1423.33	2696	nosig	nosig
g169	g__Atopobium	107.55	0.21944	0.362871	0.604733	0.545357	0.807828	d__Bacteria	k__unclassified_d__Bacteria	p__Actinobacteria	c__Coriobacteriia	o__Coriobacteriales	f__Atopobiaceae	g__Atopobium	106.667	124	94.6667	nosig	nosig
g463	g__Desulfatibacillum	423.038	-0.14495	0.238661	-0.60736	0.543611	0.807828	d__Bacteria	k__unclassified_d__Bacteria	p__Proteobacteria	c__Deltaproteobacteria	o__Desulfobacterales	f__Desulfobacteraceae	g__Desulfatibacillum	549.333	504.667	246.667	nosig	nosig
g605	g__Flectobacillus	558.018	0.470779	0.777539	0.605473	0.544865	0.807828	d__Bacteria	k__unclassified_d__Bacteria	p__Bacteroidetes	c__Cytophagia	o__Cytophagales	f__Cytophagaceae	g__Flectobacillus	289.333	414	759.333	nosig	nosig
g986	g__Moritella	97.7849	-0.23295	0.384237	-0.60628	0.544331	0.807828	d__Bacteria	k__unclassified_d__Bacteria	p__Proteobacteria	c__Gammaproteobacteria	o__Alteromonadales	f__Moritellaceae	g__Moritella	116.667	100.667	78.6667	nosig	nosig
g1202	g__Propionicicella	401.341	-0.19417	0.322726	-0.60167	0.547395	0.809978	d__Bacteria	k__unclassified_d__Bacteria	p__Actinobacteria	c__Actinobacteria	o__Propionibacteriales	f__Nocardioidaceae	g__Propionicicella	496.667	436.667	292	nosig	nosig
g1622	g__unclassified_c__Phycisphaerae	3243.82	0.090899	0.151299	0.600793	0.547978	0.809978	d__Bacteria	k__unclassified_d__Bacteria	p__Planctomycetes	c__Phycisphaerae	o__unclassified_c__Phycisphaerae	f__unclassified_c__Phycisphaerae	g__unclassified_c__Phycisphaerae	3334	3583.33	2852	nosig	nosig
g1409	g__Sorangium	21699.7	-0.19315	0.324064	-0.59602	0.551162	0.813338	d__Bacteria	k__unclassified_d__Bacteria	p__Proteobacteria	c__Deltaproteobacteria	o__Myxococcales	f__Polyangiaceae	g__Sorangium	22795.3	20304	20923.3	nosig	nosig
g963	g__Micrococcus	235.061	0.20053	0.336672	0.595625	0.551426	0.813338	d__Bacteria	k__unclassified_d__Bacteria	p__Actinobacteria	c__Actinobacteria	o__Micrococcales	f__Micrococcaceae	g__Micrococcus	230	266	220.667	nosig	nosig
g1603	g__unclassified_c__Acidimicrobiia	1371.83	0.110651	0.186765	0.592458	0.553544	0.815594	d__Bacteria	k__unclassified_d__Bacteria	p__Actinobacteria	c__Acidimicrobiia	o__unclassified_c__Acidimicrobiia	f__unclassified_c__Acidimicrobiia	g__unclassified_c__Acidimicrobiia	1478.67	1606	1094.67	nosig	nosig
g1810	g__unclassified_p__Candidatus_Jorgensenbacteria	66.8949	-0.20856	0.352586	-0.59151	0.554178	0.815661	d__Bacteria	k__unclassified_d__Bacteria	p__Candidatus_Jorgensenbacteria	c__unclassified_p__Candidatus_Jorgensenbacteria	o__unclassified_p__Candidatus_Jorgensenbacteria	f__unclassified_p__Candidatus_Jorgensenbacteria	g__unclassified_p__Candidatus_Jorgensenbacteria	72.6667	63.3333	66.6667	nosig	nosig
g1306	g__Rubidibacter	106.875	0.285915	0.484955	0.589569	0.555479	0.816708	d__Bacteria	k__unclassified_d__Bacteria	p__Cyanobacteria	c__unclassified_p__Cyanobacteria	o__Chroococcales	f__unclassified_o__Chroococcales	g__Rubidibacter	92.6667	114.667	115.333	nosig	nosig
g1339	g__Salinisphaera	1321.64	0.159675	0.273113	0.584647	0.558785	0.820697	d__Bacteria	k__unclassified_d__Bacteria	p__Proteobacteria	c__Gammaproteobacteria	o__Salinisphaerales	f__Salinisphaeraceae	g__Salinisphaera	1326.67	1494.67	1198.67	nosig	nosig
g136	g__Andreprevotia	1266	-0.15266	0.26181	-0.58311	0.559818	0.821343	d__Bacteria	k__unclassified_d__Bacteria	p__Proteobacteria	c__Betaproteobacteria	o__Neisseriales	f__Chromobacteriaceae	g__Andreprevotia	1158.67	1046.67	1558	nosig	nosig
g1280	g__Rhodovibrio	974.527	0.142244	0.244733	0.581221	0.561092	0.82234	d__Bacteria	k__unclassified_d__Bacteria	p__Proteobacteria	c__Alphaproteobacteria	o__Rhodospirillales	f__Rhodospirillaceae	g__Rhodovibrio	1036	1156.67	751.333	nosig	nosig
g1130	g__Pelobacter	1468.93	-0.11063	0.191184	-0.57865	0.562825	0.823311	d__Bacteria	k__unclassified_d__Bacteria	p__Proteobacteria	c__Deltaproteobacteria	o__Desulfuromonadales	f__Pelobacteraceae	g__Pelobacter	1716	1606	1104.67	nosig	nosig
g1253	g__Rahnella	60.7959	0.173782	0.30087	0.577596	0.563537	0.823311	d__Bacteria	k__unclassified_d__Bacteria	p__Proteobacteria	c__Gammaproteobacteria	o__Enterobacteriales	f__Enterobacteriaceae	g__Rahnella	50	56.6667	72.6667	nosig	nosig
g1559	g__Thermus	1882.81	-0.10318	0.178618	-0.57764	0.563504	0.823311	d__Bacteria	k__unclassified_d__Bacteria	p__Deinococcus-Thermus	c__Deinococci	o__Thermales	f__Thermaceae	g__Thermus	2263.33	2128	1366.67	nosig	nosig
g1250	g__Pusillimonas	2219.22	-0.34605	0.601102	-0.57568	0.564828	0.824096	d__Bacteria	k__unclassified_d__Bacteria	p__Proteobacteria	c__Betaproteobacteria	o__Burkholderiales	f__Alcaligenaceae	g__Pusillimonas	2166.67	1721.33	3007.33	nosig	nosig
g879	g__Magnetospira	674.421	0.114001	0.19825	0.575039	0.565265	0.824096	d__Bacteria	k__unclassified_d__Bacteria	p__Proteobacteria	c__Alphaproteobacteria	o__Rhodospirillales	f__Rhodospirillaceae	g__Magnetospira	700.667	765.333	567.333	nosig	nosig
g1174	g__Pleomorphomonas	1414.38	0.129924	0.227953	0.569959	0.568705	0.825189	d__Bacteria	k__unclassified_d__Bacteria	p__Proteobacteria	c__Alphaproteobacteria	o__Rhizobiales	f__Methylocystaceae	g__Pleomorphomonas	1303.33	1436	1408.67	nosig	nosig
g174	g__Aureispira	134.399	0.331415	0.578898	0.572493	0.566988	0.825189	d__Bacteria	k__unclassified_d__Bacteria	p__Bacteroidetes	c__Sphingobacteriia	o__Sphingobacteriales	f__Saprospiraceae	g__Aureispira	104.667	135.333	146.667	nosig	nosig
g438	g__Cytophaga	451.672	0.315386	0.55356	0.569742	0.568853	0.825189	d__Bacteria	k__unclassified_d__Bacteria	p__Bacteroidetes	c__Cytophagia	o__Cytophagales	f__Cytophagaceae	g__Cytophaga	326.667	418.667	535.333	nosig	nosig
g480	g__Desulfomicrobium	351.444	-0.09565	0.167763	-0.57016	0.568568	0.825189	d__Bacteria	k__unclassified_d__Bacteria	p__Proteobacteria	c__Deltaproteobacteria	o__Desulfovibrionales	f__Desulfomicrobiaceae	g__Desulfomicrobium	406.667	383.333	276	nosig	nosig
g780	g__Kaistia	3655.21	0.155409	0.273081	0.569096	0.569291	0.825189	d__Bacteria	k__unclassified_d__Bacteria	p__Proteobacteria	c__Alphaproteobacteria	o__Rhizobiales	f__Rhizobiaceae	g__Kaistia	3769.33	4265.33	2918	nosig	nosig
g888	g__Maricaulis	297.058	-0.21538	0.378748	-0.56866	0.569589	0.825189	d__Bacteria	k__unclassified_d__Bacteria	p__Proteobacteria	c__Alphaproteobacteria	o__Rhodobacterales	f__Hyphomonadaceae	g__Maricaulis	297.333	258.667	298.667	nosig	nosig
g607	g__Flexilinea	168.293	-0.10602	0.186958	-0.56708	0.570659	0.825876	d__Bacteria	k__unclassified_d__Bacteria	p__Chloroflexi	c__Anaerolineae	o__Anaerolineales	f__Anaerolineaceae	g__Flexilinea	193.333	181.333	132.667	nosig	nosig
g1752	g__unclassified_o__Desulfobacterales	417.009	-0.11805	0.208661	-0.56574	0.571572	0.826333	d__Bacteria	k__unclassified_d__Bacteria	p__Proteobacteria	c__Deltaproteobacteria	o__Desulfobacterales	f__unclassified_o__Desulfobacterales	g__unclassified_o__Desulfobacterales	520	483.333	272	nosig	nosig
g920	g__Melioribacter	620.639	-0.08899	0.158054	-0.56302	0.573419	0.828139	d__Bacteria	k__unclassified_d__Bacteria	p__Ignavibacteriae	c__Ignavibacteria	o__Ignavibacteriales	f__Melioribacteraceae	g__Melioribacter	744	705.333	439.333	nosig	nosig
g503	g__Dethiosulfatarculus	367.291	-0.15733	0.280575	-0.56075	0.574969	0.829512	d__Bacteria	k__unclassified_d__Bacteria	p__Proteobacteria	c__Deltaproteobacteria	o__Desulfarculales	f__Desulfarculaceae	g__Dethiosulfatarculus	431.333	392	304	nosig	nosig
g1139	g__Persephonella	194.459	0.113864	0.203483	0.559577	0.575768	0.829801	d__Bacteria	k__unclassified_d__Bacteria	p__Aquificae	c__Aquificae	o__Aquificales	f__Hydrogenothermaceae	g__Persephonella	206.667	225.333	158	nosig	nosig
g296	g__Candidatus_Magnetoovum	149.274	0.224162	0.401298	0.558594	0.576439	0.829904	d__Bacteria	k__unclassified_d__Bacteria	p__Nitrospirae	c__Nitrospira	o__Nitrospirales	f__Nitrospiraceae	g__Candidatus_Magnetoovum	137.333	162	158.667	nosig	nosig
g1073	g__Olivibacter	527.519	0.456507	0.823755	0.554178	0.579457	0.829936	d__Bacteria	k__unclassified_d__Bacteria	p__Bacteroidetes	c__Sphingobacteriia	o__Sphingobacteriales	f__Sphingobacteriaceae	g__Olivibacter	162.667	228.667	874.667	nosig	nosig
g382	g__Citreicella	172.951	0.146372	0.263633	0.555212	0.57875	0.829936	d__Bacteria	k__unclassified_d__Bacteria	p__Proteobacteria	c__Alphaproteobacteria	o__Rhodobacterales	f__Rhodobacteraceae	g__Citreicella	158.667	176	176.667	nosig	nosig
g752	g__Hyphomonas	1836.57	-0.08746	0.157034	-0.55692	0.577584	0.829936	d__Bacteria	k__unclassified_d__Bacteria	p__Proteobacteria	c__Alphaproteobacteria	o__Rhodobacterales	f__Hyphomonadaceae	g__Hyphomonas	1768.67	1679.33	2024.67	nosig	nosig
g785	g__Ketogulonicigenium	121.507	0.179599	0.323626	0.554958	0.578924	0.829936	d__Bacteria	k__unclassified_d__Bacteria	p__Proteobacteria	c__Alphaproteobacteria	o__Rhodobacterales	f__Rhodobacteraceae	g__Ketogulonicigenium	116.667	134.667	110	nosig	nosig
g965	g__Microcystis	1137.92	0.246991	0.445241	0.554734	0.579077	0.829936	d__Bacteria	k__unclassified_d__Bacteria	p__Cyanobacteria	c__unclassified_p__Cyanobacteria	o__Chroococcales	f__unclassified_o__Chroococcales	g__Microcystis	817.333	977.333	1552.67	nosig	nosig
g731	g__Hoeflea	2018.23	0.144596	0.261964	0.551969	0.58097	0.831243	d__Bacteria	k__unclassified_d__Bacteria	p__Proteobacteria	c__Alphaproteobacteria	o__Rhizobiales	f__Phyllobacteriaceae	g__Hoeflea	2058.67	2310	1673.33	nosig	nosig
g779	g__Joostella	60.3938	-0.49368	0.895919	-0.55103	0.581613	0.831305	d__Bacteria	k__unclassified_d__Bacteria	p__Bacteroidetes	c__Flavobacteriia	o__Flavobacteriales	f__Flavobacteriaceae	g__Joostella	49.3333	36	73.3333	nosig	nosig
g1118	g__Patulibacter	22342.2	0.113481	0.208063	0.54542	0.585465	0.83166	d__Bacteria	k__unclassified_d__Bacteria	p__Actinobacteria	c__Thermoleophilia	o__Solirubrobacterales	f__Patulibacteraceae	g__Patulibacter	21626	23478	22096	nosig	nosig
g1377	g__Shimazuella	101.144	0.180462	0.328948	0.548602	0.583279	0.83166	d__Bacteria	k__unclassified_d__Bacteria	p__Firmicutes	c__Bacilli	o__Bacillales	f__Thermoactinomycetaceae	g__Shimazuella	84.6667	96	120.667	nosig	nosig
g380	g__Chthoniobacter	6885	0.133509	0.244681	0.545644	0.58531	0.83166	d__Bacteria	k__unclassified_d__Bacteria	p__Verrucomicrobia	c__Spartobacteria	o__unclassified_c__Spartobacteria	f__unclassified_c__Spartobacteria	g__Chthoniobacter	7160.67	7976.67	5646	nosig	nosig
g393	g__Collimonas	5490.02	-0.14209	0.259956	-0.54659	0.584657	0.83166	d__Bacteria	k__unclassified_d__Bacteria	p__Proteobacteria	c__Betaproteobacteria	o__Burkholderiales	f__Oxalobacteraceae	g__Collimonas	4594.67	4177.33	7403.33	nosig	nosig
g482	g__Desulfonatronospira	105.278	0.222085	0.406943	0.54574	0.585245	0.83166	d__Bacteria	k__unclassified_d__Bacteria	p__Proteobacteria	c__Deltaproteobacteria	o__Desulfovibrionales	f__Desulfohalobiaceae	g__Desulfonatronospira	96	112.667	113.333	nosig	nosig
g544	g__Emticicia	203.404	-0.43468	0.796219	-0.54593	0.585111	0.83166	d__Bacteria	k__unclassified_d__Bacteria	p__Bacteroidetes	c__Cytophagia	o__Cytophagales	f__Cytophagaceae	g__Emticicia	220	169.333	186.667	nosig	nosig
g1405	g__Solimonas	4686.75	-0.12932	0.240422	-0.5379	0.590643	0.836443	d__Bacteria	k__unclassified_d__Bacteria	p__Proteobacteria	c__Gammaproteobacteria	o__Nevskiales	f__Sinobacteraceae	g__Solimonas	5442	5068	3699.33	nosig	nosig
g1817	g__unclassified_p__Candidatus_Moranbacteria	220.701	0.161148	0.299311	0.538398	0.590303	0.836443	d__Bacteria	k__unclassified_d__Bacteria	p__Candidatus_Moranbacteria	c__unclassified_p__Candidatus_Moranbacteria	o__unclassified_p__Candidatus_Moranbacteria	f__unclassified_p__Candidatus_Moranbacteria	g__unclassified_p__Candidatus_Moranbacteria	234	264	176.667	nosig	nosig
g530	g__Ectothiorhodospira	1312.99	-0.17537	0.325126	-0.5394	0.589608	0.836443	d__Bacteria	k__unclassified_d__Bacteria	p__Proteobacteria	c__Gammaproteobacteria	o__Chromatiales	f__Ectothiorhodospiraceae	g__Ectothiorhodospira	1565.33	1391.33	1040.67	nosig	nosig
g1415	g__Sphingobium	18440.5	-0.17835	0.335652	-0.53134	0.595182	0.840292	d__Bacteria	k__unclassified_d__Bacteria	p__Proteobacteria	c__Alphaproteobacteria	o__Sphingomonadales	f__Sphingomonadaceae	g__Sphingobium	14302	12676.7	24805.3	nosig	nosig
g654	g__Gillisia	209.116	0.394307	0.741281	0.531927	0.594776	0.840292	d__Bacteria	k__unclassified_d__Bacteria	p__Bacteroidetes	c__Flavobacteriia	o__Flavobacteriales	f__Flavobacteriaceae	g__Gillisia	154	208.667	219.333	nosig	nosig
g945	g__Methylomicrobium	900.258	-0.09528	0.179861	-0.52975	0.596282	0.840989	d__Bacteria	k__unclassified_d__Bacteria	p__Proteobacteria	c__Gammaproteobacteria	o__Methylococcales	f__Methylococcaceae	g__Methylomicrobium	1002	946.667	782.667	nosig	nosig
g1325	g__Saccharophagus	252.196	-0.16704	0.317704	-0.52578	0.599042	0.844022	d__Bacteria	k__unclassified_d__Bacteria	p__Proteobacteria	c__Gammaproteobacteria	o__Cellvibrionales	f__Cellvibrionaceae	g__Saccharophagus	214.667	192.667	323.333	nosig	nosig
g04	g__Acetivibrio	133.937	0.171498	0.330139	0.519472	0.603432	0.844967	d__Bacteria	k__unclassified_d__Bacteria	p__Firmicutes	c__Clostridia	o__Clostridiales	f__Ruminococcaceae	g__Acetivibrio	128	144	129.333	nosig	nosig
g1107	g__Paramesorhizobium	954.989	0.143937	0.278036	0.517693	0.604673	0.844967	d__Bacteria	k__unclassified_d__Bacteria	p__Proteobacteria	c__Alphaproteobacteria	o__Rhizobiales	f__Phyllobacteriaceae	g__Paramesorhizobium	925.333	1033.33	860	nosig	nosig
g1196	g__Prochlorococcus	245.185	-0.10926	0.208941	-0.52295	0.601011	0.844967	d__Bacteria	k__unclassified_d__Bacteria	p__Cyanobacteria	c__unclassified_p__Cyanobacteria	o__Prochlorales	f__Prochlorococcaceae	g__Prochlorococcus	254.667	238	234	nosig	nosig
g1230	g__Pseudolabrys	92098.6	0.144087	0.28366	0.507959	0.611482	0.844967	d__Bacteria	k__unclassified_d__Bacteria	p__Proteobacteria	c__Alphaproteobacteria	o__Rhizobiales	f__Xanthobacteraceae	g__Pseudolabrys	105165	117073	61667.3	nosig	nosig
g1304	g__Ruania	523.354	0.255741	0.495765	0.515853	0.605957	0.844967	d__Bacteria	k__unclassified_d__Bacteria	p__Actinobacteria	c__Actinobacteria	o__Micrococcales	f__Ruaniaceae	g__Ruania	402.667	486	588.667	nosig	nosig
g135	g__Anditalea	148.62	0.323621	0.638631	0.506741	0.612336	0.844967	d__Bacteria	k__unclassified_d__Bacteria	p__Bacteroidetes	c__Cytophagia	o__Cytophagales	f__Cytophagaceae	g__Anditalea	99.3333	127.333	180.667	nosig	nosig
g1422	g__Spirochaeta	975.46	-0.126	0.247124	-0.50985	0.610154	0.844967	d__Bacteria	k__unclassified_d__Bacteria	p__Spirochaetes	c__Spirochaetia	o__Spirochaetales	f__Spirochaetaceae	g__Spirochaeta	1214	1130	632	nosig	nosig
g1474	g__Syntrophomonas	303.594	0.083003	0.164576	0.504342	0.614021	0.844967	d__Bacteria	k__unclassified_d__Bacteria	p__Firmicutes	c__Clostridia	o__Clostridiales	f__Syntrophomonadaceae	g__Syntrophomonas	322.667	344	253.333	nosig	nosig
g1477	g__Syntrophus	629.311	-0.14912	0.291532	-0.51151	0.608995	0.844967	d__Bacteria	k__unclassified_d__Bacteria	p__Proteobacteria	c__Deltaproteobacteria	o__Syntrophobacterales	f__Syntrophaceae	g__Syntrophus	788	722	412	nosig	nosig
g1515	g__Thermacetogenium	348.008	0.089012	0.173834	0.512055	0.608613	0.844967	d__Bacteria	k__unclassified_d__Bacteria	p__Firmicutes	c__Clostridia	o__Thermoanaerobacterales	f__Thermoanaerobacteraceae	g__Thermacetogenium	391.333	419.333	252	nosig	nosig
g1654	g__unclassified_f__Coxiellaceae	245.344	0.121181	0.239862	0.505212	0.61341	0.844967	d__Bacteria	k__unclassified_d__Bacteria	p__Proteobacteria	c__Gammaproteobacteria	o__Legionellales	f__Coxiellaceae	g__unclassified_f__Coxiellaceae	270.667	296.667	178.667	nosig	nosig
g1664	g__unclassified_f__Flammeovirgaceae	797.944	0.330269	0.646443	0.510901	0.60942	0.844967	d__Bacteria	k__unclassified_d__Bacteria	p__Bacteroidetes	c__Cytophagia	o__Cytophagales	f__Flammeovirgaceae	g__unclassified_f__Flammeovirgaceae	497.333	638.667	1007.33	nosig	nosig
g1671	g__unclassified_f__Hyphomonadaceae	445.83	-0.15427	0.298529	-0.51675	0.60533	0.844967	d__Bacteria	k__unclassified_d__Bacteria	p__Proteobacteria	c__Alphaproteobacteria	o__Rhodobacterales	f__Hyphomonadaceae	g__unclassified_f__Hyphomonadaceae	460	414.667	442	nosig	nosig
g1844	g__unclassified_p__Spirochaetes	498.505	0.110927	0.21855	0.507562	0.611761	0.844967	d__Bacteria	k__unclassified_d__Bacteria	p__Spirochaetes	c__unclassified_p__Spirochaetes	o__unclassified_p__Spirochaetes	f__unclassified_p__Spirochaetes	g__unclassified_p__Spirochaetes	530	579.333	405.333	nosig	nosig
g1874	g__Woodsholea	169.85	-0.24978	0.479627	-0.52078	0.60252	0.844967	d__Bacteria	k__unclassified_d__Bacteria	p__Proteobacteria	c__Alphaproteobacteria	o__Caulobacterales	f__Caulobacteraceae	g__Woodsholea	162	136.667	183.333	nosig	nosig
g238	g__Butyricimonas	101.778	0.464192	0.916764	0.506338	0.612619	0.844967	d__Bacteria	k__unclassified_d__Bacteria	p__Bacteroidetes	c__Bacteroidia	o__Bacteroidales	f__Porphyromonadaceae	g__Butyricimonas	31.3333	44	167.333	nosig	nosig
g368	g__Chlorobium	993.786	0.123091	0.244293	0.503867	0.614355	0.844967	d__Bacteria	k__unclassified_d__Bacteria	p__Chlorobi	c__Chlorobia	o__Chlorobiales	f__Chlorobiaceae	g__Chlorobium	1011.33	1119.33	854.667	nosig	nosig
g475	g__Desulfocarbo	667.435	-0.0802	0.154456	-0.51922	0.603606	0.844967	d__Bacteria	k__unclassified_d__Bacteria	p__Proteobacteria	c__Deltaproteobacteria	o__Desulfarculales	f__Desulfarculaceae	g__Desulfocarbo	790	756	483.333	nosig	nosig
g522	g__Dongia	24702.5	-0.3532	0.699018	-0.50528	0.613363	0.844967	d__Bacteria	k__unclassified_d__Bacteria	p__Proteobacteria	c__Alphaproteobacteria	o__Rhodospirillales	f__Rhodospirillaceae	g__Dongia	29944	24021.3	17872.7	nosig	nosig
g606	g__Flexibacter	262.098	-0.21094	0.410182	-0.51426	0.607068	0.844967	d__Bacteria	k__unclassified_d__Bacteria	p__Bacteroidetes	c__Cytophagia	o__Cytophagales	f__Cytophagaceae	g__Flexibacter	266.667	234.667	263.333	nosig	nosig
g729	g__Hirschia	193.343	-0.21521	0.420824	-0.51139	0.609078	0.844967	d__Bacteria	k__unclassified_d__Bacteria	p__Proteobacteria	c__Alphaproteobacteria	o__Rhodobacterales	f__Hyphomonadaceae	g__Hirschia	200	173.333	182.667	nosig	nosig
g795	g__Kluyvera	85.3345	0.19235	0.380756	0.505177	0.613434	0.844967	d__Bacteria	k__unclassified_d__Bacteria	p__Proteobacteria	c__Gammaproteobacteria	o__Enterobacteriales	f__Enterobacteriaceae	g__Kluyvera	74	85.3333	90.6667	nosig	nosig
g812	g__Labilithrix	11424.9	-0.16183	0.320051	-0.50565	0.613105	0.844967	d__Bacteria	k__unclassified_d__Bacteria	p__Proteobacteria	c__Deltaproteobacteria	o__Myxococcales	f__Labilitrichaceae	g__Labilithrix	10679.3	9688	12796	nosig	nosig
g818	g__Lacimicrobium	141.912	-0.12888	0.247058	-0.52165	0.601915	0.844967	d__Bacteria	k__unclassified_d__Bacteria	p__Proteobacteria	c__Gammaproteobacteria	o__Alteromonadales	f__Alteromonadaceae	g__Lacimicrobium	168.667	155.333	106.667	nosig	nosig
g1734	g__unclassified_f__Verrucomicrobiaceae	375.597	-0.18031	0.361173	-0.49924	0.617611	0.845612	d__Bacteria	k__unclassified_d__Bacteria	p__Verrucomicrobia	c__Verrucomicrobiae	o__Verrucomicrobiales	f__Verrucomicrobiaceae	g__unclassified_f__Verrucomicrobiaceae	496	447.333	210	nosig	nosig
g1851	g__Ventosimonas	64.653	0.296158	0.594148	0.498458	0.618161	0.845612	d__Bacteria	k__unclassified_d__Bacteria	p__Proteobacteria	c__Gammaproteobacteria	o__Pseudomonadales	f__Ventosimonadaceae	g__Ventosimonas	56.6667	70	68	nosig	nosig
g312	g__Candidatus_Puniceispirillum	133.127	0.167572	0.336493	0.497996	0.618487	0.845612	d__Bacteria	k__unclassified_d__Bacteria	p__Proteobacteria	c__Alphaproteobacteria	o__unclassified_c__Alphaproteobacteria	f__unclassified_c__Alphaproteobacteria	g__Candidatus_Puniceispirillum	138	158	108.667	nosig	nosig
g588	g__Fibrisoma	982.579	-0.25883	0.518282	-0.4994	0.6175	0.845612	d__Bacteria	k__unclassified_d__Bacteria	p__Bacteroidetes	c__Cytophagia	o__Cytophagales	f__Cytophagaceae	g__Fibrisoma	902.667	768	1081.33	nosig	nosig
g589	g__Fibrobacter	102.394	0.212652	0.426811	0.498235	0.618318	0.845612	d__Bacteria	k__unclassified_d__Bacteria	p__Fibrobacteres	c__Fibrobacteria	o__Fibrobacterales	f__Fibrobacteraceae	g__Fibrobacter	99.3333	117.333	86	nosig	nosig
g756	g__Ignavibacterium	463.805	-0.12217	0.244736	-0.4992	0.617636	0.845612	d__Bacteria	k__unclassified_d__Bacteria	p__Ignavibacteriae	c__Ignavibacteria	o__Ignavibacteriales	f__Ignavibacteriaceae	g__Ignavibacterium	562	522	314	nosig	nosig
g11	g__Achromobacter	7205.85	-0.27464	0.555925	-0.49403	0.621285	0.847243	d__Bacteria	k__unclassified_d__Bacteria	p__Proteobacteria	c__Betaproteobacteria	o__Burkholderiales	f__Alcaligenaceae	g__Achromobacter	5423.33	4506	12149.3	nosig	nosig
g1407	g__Solitalea	1237.66	0.376818	0.763416	0.493594	0.621593	0.847243	d__Bacteria	k__unclassified_d__Bacteria	p__Bacteroidetes	c__Sphingobacteriia	o__Sphingobacteriales	f__Sphingobacteriaceae	g__Solitalea	598	796.667	1768.67	nosig	nosig
g1753	g__unclassified_o__Flavobacteriales	176.901	0.341627	0.695208	0.491403	0.623141	0.847243	d__Bacteria	k__unclassified_d__Bacteria	p__Bacteroidetes	c__Flavobacteriia	o__Flavobacteriales	f__unclassified_o__Flavobacteriales	g__unclassified_o__Flavobacteriales	128.667	169.333	201.333	nosig	nosig
g1845	g__unclassified_p__Verrucomicrobia	3236.18	0.179487	0.365751	0.490735	0.623614	0.847243	d__Bacteria	k__unclassified_d__Bacteria	p__Verrucomicrobia	c__unclassified_p__Verrucomicrobia	o__unclassified_p__Verrucomicrobia	f__unclassified_p__Verrucomicrobia	g__unclassified_p__Verrucomicrobia	3580	4150.67	2175.33	nosig	nosig
g1892	g__Zooshikella	204.972	-0.09865	0.199914	-0.49347	0.621681	0.847243	d__Bacteria	k__unclassified_d__Bacteria	p__Proteobacteria	c__Gammaproteobacteria	o__Oceanospirillales	f__Hahellaceae	g__Zooshikella	228.667	215.333	172.667	nosig	nosig
g419	g__Crocinitomix	62.4287	-0.3112	0.633683	-0.4911	0.623359	0.847243	d__Bacteria	k__unclassified_d__Bacteria	p__Bacteroidetes	c__Flavobacteriia	o__Flavobacteriales	f__Cryomorphaceae	g__Crocinitomix	70.6667	58.6667	54.6667	nosig	nosig
g46	g__Adhaeribacter	671.929	-0.26133	0.533976	-0.48941	0.624551	0.847243	d__Bacteria	k__unclassified_d__Bacteria	p__Bacteroidetes	c__Cytophagia	o__Cytophagales	f__Cytophagaceae	g__Adhaeribacter	658.667	559.333	676	nosig	nosig
g706	g__Halorhodospira	407.113	-0.13671	0.279356	-0.48938	0.624574	0.847243	d__Bacteria	k__unclassified_d__Bacteria	p__Proteobacteria	c__Gammaproteobacteria	o__Chromatiales	f__Ectothiorhodospiraceae	g__Halorhodospira	440	402	395.333	nosig	nosig
g1435	g__Stappia	548.288	-0.13582	0.280521	-0.48418	0.628261	0.850116	d__Bacteria	k__unclassified_d__Bacteria	p__Proteobacteria	c__Alphaproteobacteria	o__Rhodobacterales	f__Rhodobacteraceae	g__Stappia	642	592	412.667	nosig	nosig
g1800	g__unclassified_p__Candidatus_Beckwithbacteria	65.9138	-0.2268	0.468801	-0.48379	0.628534	0.850116	d__Bacteria	k__unclassified_d__Bacteria	p__Candidatus_Beckwithbacteria	c__unclassified_p__Candidatus_Beckwithbacteria	o__unclassified_p__Candidatus_Beckwithbacteria	f__unclassified_p__Candidatus_Beckwithbacteria	g__unclassified_p__Candidatus_Beckwithbacteria	84	72	46.6667	nosig	nosig
g471	g__Desulfobacterium	586.436	0.101375	0.209395	0.484133	0.628291	0.850116	d__Bacteria	k__unclassified_d__Bacteria	p__Proteobacteria	c__Deltaproteobacteria	o__Desulfobacterales	f__Desulfobacteraceae	g__Desulfobacterium	662	718.667	402.667	nosig	nosig
g1060	g__Oceanobacillus	158.325	-0.1038	0.215993	-0.48056	0.630827	0.852385	d__Bacteria	k__unclassified_d__Bacteria	p__Firmicutes	c__Bacilli	o__Bacillales	f__Bacillaceae	g__Oceanobacillus	170	158.667	144	nosig	nosig
g1883	g__Yaniella	73.6459	0.123243	0.257358	0.478877	0.632026	0.853173	d__Bacteria	k__unclassified_d__Bacteria	p__Actinobacteria	c__Actinobacteria	o__Micrococcales	f__Micrococcaceae	g__Yaniella	73.3333	80.6667	68	nosig	nosig
g519	g__Dolichospermum	123.669	-0.23564	0.494181	-0.47684	0.633477	0.853934	d__Bacteria	k__unclassified_d__Bacteria	p__Cyanobacteria	c__unclassified_p__Cyanobacteria	o__Nostocales	f__Nostocaceae	g__Dolichospermum	123.333	105.333	132	nosig	nosig
g56	g__Aestuariivita	257.462	0.126267	0.26507	0.476353	0.633823	0.853934	d__Bacteria	k__unclassified_d__Bacteria	p__Proteobacteria	c__Alphaproteobacteria	o__Rhodobacterales	f__Rhodobacteraceae	g__Aestuariivita	266.667	293.333	213.333	nosig	nosig
g318	g__Candidatus_Solibacter	48528.4	0.104823	0.22096	0.4744	0.635215	0.854148	d__Bacteria	k__unclassified_d__Bacteria	p__Acidobacteria	c__Solibacteres	o__Solibacterales	f__Solibacteraceae	g__Candidatus_Solibacter	52996.7	57174	37776	nosig	nosig
g933	g__Methylobacterium	23548.1	0.073471	0.154641	0.475107	0.634711	0.854148	d__Bacteria	k__unclassified_d__Bacteria	p__Proteobacteria	c__Alphaproteobacteria	o__Rhizobiales	f__Methylobacteriaceae	g__Methylobacterium	20662.7	21856	26897.3	nosig	nosig
g406	g__Coraliomargarita	255.622	0.204997	0.435405	0.47082	0.637769	0.856751	d__Bacteria	k__unclassified_d__Bacteria	p__Verrucomicrobia	c__Opitutae	o__Puniceicoccales	f__Puniceicoccaceae	g__Coraliomargarita	284	334.667	166.667	nosig	nosig
g1556	g__Thermovenabulum	145.555	0.139692	0.297987	0.468785	0.639224	0.857873	d__Bacteria	k__unclassified_d__Bacteria	p__Firmicutes	c__Clostridia	o__Thermoanaerobacterales	f__Thermoanaerobacterales_Family_III._Incertae_Sedis	g__Thermovenabulum	148.667	164.667	130	nosig	nosig
g72	g__Algiphilus	532.616	-0.16712	0.357159	-0.46792	0.639843	0.857873	d__Bacteria	k__unclassified_d__Bacteria	p__Proteobacteria	c__Gammaproteobacteria	o__Nevskiales	f__Algiphilaceae	g__Algiphilus	660	602.667	362	nosig	nosig
g258	g__Caloramator	151.613	0.131035	0.281336	0.465759	0.641388	0.859113	d__Bacteria	k__unclassified_d__Bacteria	p__Firmicutes	c__Clostridia	o__Clostridiales	f__Clostridiaceae	g__Caloramator	162	179.333	122.667	nosig	nosig
g1399	g__Smithella	820.09	-0.07576	0.163954	-0.46209	0.64402	0.860972	d__Bacteria	k__unclassified_d__Bacteria	p__Proteobacteria	c__Deltaproteobacteria	o__Syntrophobacterales	f__Syntrophaceae	g__Smithella	1023.33	982	506.667	nosig	nosig
g1655	g__unclassified_f__Cryomorphaceae	143.132	0.22703	0.490593	0.462768	0.643531	0.860972	d__Bacteria	k__unclassified_d__Bacteria	p__Bacteroidetes	c__Flavobacteriia	o__Flavobacteriales	f__Cryomorphaceae	g__unclassified_f__Cryomorphaceae	112.667	134	182	nosig	nosig
g1748	g__unclassified_o__Clostridiales	1576.45	0.085341	0.185686	0.459596	0.645806	0.861284	d__Bacteria	k__unclassified_d__Bacteria	p__Firmicutes	c__Clostridia	o__Clostridiales	f__unclassified_o__Clostridiales	g__unclassified_o__Clostridiales	1804.67	1938	1092.67	nosig	nosig
g1808	g__unclassified_p__Candidatus_Giovannonibacteria	220.148	-0.13136	0.28581	-0.45959	0.64581	0.861284	d__Bacteria	k__unclassified_d__Bacteria	p__Candidatus_Giovannonibacteria	c__unclassified_p__Candidatus_Giovannonibacteria	o__unclassified_p__Candidatus_Giovannonibacteria	f__unclassified_p__Candidatus_Giovannonibacteria	g__unclassified_p__Candidatus_Giovannonibacteria	254.667	236	181.333	nosig	nosig
g377	g__Chryseobacterium	2023.06	0.349948	0.762146	0.459162	0.646118	0.861284	d__Bacteria	k__unclassified_d__Bacteria	p__Bacteroidetes	c__Flavobacteriia	o__Flavobacteriales	f__Flavobacteriaceae	g__Chryseobacterium	1035.33	1358.67	2828	nosig	nosig
g1094	g__Paenirhodobacter	70.81	0.152246	0.332692	0.457619	0.647226	0.861931	d__Bacteria	k__unclassified_d__Bacteria	p__Proteobacteria	c__Alphaproteobacteria	o__Rhodobacterales	f__Rhodobacteraceae	g__Paenirhodobacter	71.3333	79.3333	60	nosig	nosig
g1065	g__Odoribacter	102.497	0.329865	0.726158	0.454261	0.649641	0.864316	d__Bacteria	k__unclassified_d__Bacteria	p__Bacteroidetes	c__Bacteroidia	o__Bacteroidales	f__Porphyromonadaceae	g__Odoribacter	63.3333	80.6667	130.667	nosig	nosig
g1343	g__Salipiger	148.446	0.163259	0.361541	0.451564	0.651583	0.865238	d__Bacteria	k__unclassified_d__Bacteria	p__Proteobacteria	c__Alphaproteobacteria	o__Rhodobacterales	f__Rhodobacteraceae	g__Salipiger	144.667	164.667	129.333	nosig	nosig
g694	g__Haliscomenobacter	826.308	-0.25526	0.56422	-0.45242	0.650967	0.865238	d__Bacteria	k__unclassified_d__Bacteria	p__Bacteroidetes	c__Sphingobacteriia	o__Sphingobacteriales	f__Saprospiraceae	g__Haliscomenobacter	866.667	743.333	758.667	nosig	nosig
g612	g__Fodinicurvata	1285.95	0.122125	0.271938	0.44909	0.653366	0.866774	d__Bacteria	k__unclassified_d__Bacteria	p__Proteobacteria	c__Alphaproteobacteria	o__Rhodospirillales	f__Rhodospirillaceae	g__Fodinicurvata	1398.67	1542.67	938	nosig	nosig
g1700	g__unclassified_f__Peptococcaceae	2144.69	0.07828	0.175316	0.446505	0.655233	0.867588	d__Bacteria	k__unclassified_d__Bacteria	p__Firmicutes	c__Clostridia	o__Clostridiales	f__Peptococcaceae	g__unclassified_f__Peptococcaceae	2374	2529.33	1646	nosig	nosig
g479	g__Desulfohalobium	101.927	0.125943	0.281834	0.44687	0.654969	0.867588	d__Bacteria	k__unclassified_d__Bacteria	p__Proteobacteria	c__Deltaproteobacteria	o__Desulfovibrionales	f__Desulfohalobiaceae	g__Desulfohalobium	100	110	94	nosig	nosig
g1254	g__Ralstonia	28456.1	-0.18421	0.413946	-0.44502	0.656308	0.868182	d__Bacteria	k__unclassified_d__Bacteria	p__Proteobacteria	c__Betaproteobacteria	o__Burkholderiales	f__Burkholderiaceae	g__Ralstonia	18823.3	16501.3	42911.3	nosig	nosig
g231	g__Bryobacter	8920.56	-0.08593	0.193497	-0.44408	0.656987	0.86825	d__Bacteria	k__unclassified_d__Bacteria	p__Acidobacteria	c__Solibacteres	o__Solibacterales	f__unclassified_o__Solibacterales	g__Bryobacter	10554	9974.67	6632	nosig	nosig
g1150	g__Phormidium	369.094	-0.13816	0.313498	-0.4407	0.659433	0.87036	d__Bacteria	k__unclassified_d__Bacteria	p__Cyanobacteria	c__unclassified_p__Cyanobacteria	o__Oscillatoriales	f__unclassified_o__Oscillatoriales	g__Phormidium	389.333	356.667	363.333	nosig	nosig
g1307	g__Rubinisphaera	520.68	-0.09135	0.207548	-0.44013	0.65984	0.87036	d__Bacteria	k__unclassified_d__Bacteria	p__Planctomycetes	c__Planctomycetia	o__Planctomycetales	f__Planctomycetaceae	g__Rubinisphaera	630.667	599.333	352	nosig	nosig
g999	g__Myxosarcina	266.649	0.181237	0.415397	0.436297	0.662621	0.873197	d__Bacteria	k__unclassified_d__Bacteria	p__Cyanobacteria	c__unclassified_p__Cyanobacteria	o__Pleurocapsales	f__unclassified_o__Pleurocapsales	g__Myxosarcina	218	250	324	nosig	nosig
g1187	g__Pontibacter	1347.31	0.255181	0.596022	0.42814	0.668549	0.874492	d__Bacteria	k__unclassified_d__Bacteria	p__Bacteroidetes	c__Cytophagia	o__Cytophagales	f__Cytophagaceae	g__Pontibacter	1001.33	1224.67	1520.67	nosig	nosig
g1439	g__Steroidobacter	30488.9	-0.14777	0.345226	-0.42803	0.668626	0.874492	d__Bacteria	k__unclassified_d__Bacteria	p__Proteobacteria	c__Gammaproteobacteria	o__Nevskiales	f__Sinobacteraceae	g__Steroidobacter	34632	31310	25786.7	nosig	nosig
g1889	g__Zhongshania	181.743	-0.14545	0.339849	-0.428	0.668655	0.874492	d__Bacteria	k__unclassified_d__Bacteria	p__Proteobacteria	c__Gammaproteobacteria	o__Cellvibrionales	f__Spongiibacteraceae	g__Zhongshania	185.333	169.333	174.667	nosig	nosig
g367	g__Chlorobaculum	191.801	-0.13315	0.30898	-0.43094	0.666509	0.874492	d__Bacteria	k__unclassified_d__Bacteria	p__Chlorobi	c__Chlorobia	o__Chlorobiales	f__Chlorobiaceae	g__Chlorobaculum	242	224.667	126	nosig	nosig
g439	g__Dactylococcopsis	95.1984	-0.32707	0.759359	-0.43072	0.666674	0.874492	d__Bacteria	k__unclassified_d__Bacteria	p__Cyanobacteria	c__unclassified_p__Cyanobacteria	o__Chroococcales	f__unclassified_o__Chroococcales	g__Dactylococcopsis	81.3333	65.3333	135.333	nosig	nosig
g483	g__Desulfonatronovibrio	167.524	0.104775	0.244744	0.428102	0.668577	0.874492	d__Bacteria	k__unclassified_d__Bacteria	p__Proteobacteria	c__Deltaproteobacteria	o__Desulfovibrionales	f__Desulfohalobiaceae	g__Desulfonatronovibrio	168	182	146.667	nosig	nosig
g907	g__Maritimibacter	267.902	0.120345	0.280427	0.42915	0.667814	0.874492	d__Bacteria	k__unclassified_d__Bacteria	p__Proteobacteria	c__Alphaproteobacteria	o__Rhodobacterales	f__Rhodobacteraceae	g__Maritimibacter	254.667	281.333	272	nosig	nosig
g927	g__Mesotoga	86.1028	0.147163	0.34174	0.430627	0.666739	0.874492	d__Bacteria	k__unclassified_d__Bacteria	p__Thermotogae	c__Thermotogae	o__Kosmotogales	f__Kosmotogaceae	g__Mesotoga	90	100.667	72	nosig	nosig
g1677	g__unclassified_f__Methylococcaceae	1524.77	-0.0525	0.123685	-0.42447	0.671226	0.875766	d__Bacteria	k__unclassified_d__Bacteria	p__Proteobacteria	c__Gammaproteobacteria	o__Methylococcales	f__Methylococcaceae	g__unclassified_f__Methylococcaceae	1742	1693.33	1168	nosig	nosig
g191	g__Bartonella	151.232	-0.15813	0.37358	-0.42329	0.672086	0.875766	d__Bacteria	k__unclassified_d__Bacteria	p__Proteobacteria	c__Alphaproteobacteria	o__Rhizobiales	f__Bartonellaceae	g__Bartonella	148	134	162	nosig	nosig
g249	g__Caldicoprobacter	230.798	0.075477	0.17816	0.423644	0.671825	0.875766	d__Bacteria	k__unclassified_d__Bacteria	p__Firmicutes	c__Clostridia	o__Clostridiales	f__Caldicoprobacteraceae	g__Caldicoprobacter	245.333	260.667	195.333	nosig	nosig
g550	g__Ensifer	3937.27	0.100659	0.23839	0.422245	0.672846	0.875766	d__Bacteria	k__unclassified_d__Bacteria	p__Proteobacteria	c__Alphaproteobacteria	o__Rhizobiales	f__Rhizobiaceae	g__Ensifer	3810.67	4128	3696	nosig	nosig
g799	g__Kordia	149.226	0.285725	0.67795	0.421455	0.673423	0.875766	d__Bacteria	k__unclassified_d__Bacteria	p__Bacteroidetes	c__Flavobacteriia	o__Flavobacteriales	f__Flavobacteriaceae	g__Kordia	110	138.667	172	nosig	nosig
g919	g__Meiothermus	3651.22	-0.06946	0.164302	-0.42274	0.672488	0.875766	d__Bacteria	k__unclassified_d__Bacteria	p__Deinococcus-Thermus	c__Deinococci	o__Thermales	f__Thermaceae	g__Meiothermus	4219.33	4058	2862	nosig	nosig
g1021	g__Niastella	13444	-0.30335	0.726903	-0.41732	0.676446	0.878377	d__Bacteria	k__unclassified_d__Bacteria	p__Bacteroidetes	c__Sphingobacteriia	o__Sphingobacteriales	f__Chitinophagaceae	g__Niastella	8367.33	6890	19499.3	nosig	nosig
g1467	g__Symbiobacterium	1415.64	0.084263	0.202304	0.416515	0.677033	0.878377	d__Bacteria	k__unclassified_d__Bacteria	p__Firmicutes	c__Clostridia	o__Clostridiales	f__Symbiobacteriaceae	g__Symbiobacterium	1534.67	1641.33	1144	nosig	nosig
g1523	g__Thermoanaerobacter	353.025	0.090226	0.217288	0.415239	0.677967	0.878377	d__Bacteria	k__unclassified_d__Bacteria	p__Firmicutes	c__Clostridia	o__Thermoanaerobacterales	f__Thermoanaerobacteraceae	g__Thermoanaerobacter	384.667	412.667	282	nosig	nosig
g854	g__Lewinella	386.311	0.184006	0.442918	0.415439	0.67782	0.878377	d__Bacteria	k__unclassified_d__Bacteria	p__Bacteroidetes	c__Sphingobacteriia	o__Sphingobacteriales	f__Saprospiraceae	g__Lewinella	339.333	392	378.667	nosig	nosig
g58	g__Afifella	892.992	-0.10677	0.258079	-0.41371	0.679084	0.879001	d__Bacteria	k__unclassified_d__Bacteria	p__Proteobacteria	c__Alphaproteobacteria	o__Rhizobiales	f__Rhodobiaceae	g__Afifella	1064	999.333	636	nosig	nosig
g1828	g__unclassified_p__Candidatus_Uhrbacteria	249.314	-0.10733	0.263224	-0.40774	0.683467	0.883024	d__Bacteria	k__unclassified_d__Bacteria	p__Candidatus_Uhrbacteria	c__unclassified_p__Candidatus_Uhrbacteria	o__unclassified_p__Candidatus_Uhrbacteria	f__unclassified_p__Candidatus_Uhrbacteria	g__unclassified_p__Candidatus_Uhrbacteria	307.333	289.333	169.333	nosig	nosig
g740	g__Hydrocarboniphaga	2000.5	-0.10989	0.269397	-0.40789	0.683352	0.883024	d__Bacteria	k__unclassified_d__Bacteria	p__Proteobacteria	c__Gammaproteobacteria	o__Nevskiales	f__Sinobacteraceae	g__Hydrocarboniphaga	2304	2173.33	1542.67	nosig	nosig
g972	g__Microvirga	18307.9	-0.05514	0.135563	-0.40671	0.68422	0.883173	d__Bacteria	k__unclassified_d__Bacteria	p__Proteobacteria	c__Alphaproteobacteria	o__Rhizobiales	f__Methylobacteriaceae	g__Microvirga	19367.3	18805.3	16484.7	nosig	nosig
g1086	g__Oscillochloris	1027.67	0.098988	0.246643	0.40134	0.68817	0.884201	d__Bacteria	k__unclassified_d__Bacteria	p__Chloroflexi	c__Chloroflexia	o__Chloroflexales	f__Oscillochloridaceae	g__Oscillochloris	1059.33	1145.33	926	nosig	nosig
g1213	g__Providencia	101.728	0.162604	0.405403	0.401091	0.688353	0.884201	d__Bacteria	k__unclassified_d__Bacteria	p__Proteobacteria	c__Gammaproteobacteria	o__Enterobacteriales	f__Enterobacteriaceae	g__Providencia	87.3333	98.6667	112.667	nosig	nosig
g1518	g__Thermanaerovibrio	84.02	-0.096	0.239811	-0.40033	0.688917	0.884201	d__Bacteria	k__unclassified_d__Bacteria	p__Synergistetes	c__Synergistia	o__Synergistales	f__Synergistaceae	g__Thermanaerovibrio	108	102	48	nosig	nosig
g1521	g__Thermithiobacillus	2239.03	-0.08926	0.224062	-0.39839	0.690346	0.884201	d__Bacteria	k__unclassified_d__Bacteria	p__Proteobacteria	c__Acidithiobacillia	o__Acidithiobacillales	f__Thermithiobacillaceae	g__Thermithiobacillus	2559.33	2425.33	1858.67	nosig	nosig
g156	g__Arenimonas	5086.5	-0.12943	0.326063	-0.39696	0.6914	0.884201	d__Bacteria	k__unclassified_d__Bacteria	p__Proteobacteria	c__Gammaproteobacteria	o__Xanthomonadales	f__Xanthomonadaceae	g__Arenimonas	5693.33	5298.67	4372.67	nosig	nosig
g357	g__Chelatococcus	5124.82	0.060446	0.150134	0.402613	0.687233	0.884201	d__Bacteria	k__unclassified_d__Bacteria	p__Proteobacteria	c__Alphaproteobacteria	o__Rhizobiales	f__Beijerinckiaceae	g__Chelatococcus	5209.33	5474	4636.67	nosig	nosig
g468	g__Desulfitobacterium	394.367	0.097402	0.242487	0.401679	0.68792	0.884201	d__Bacteria	k__unclassified_d__Bacteria	p__Firmicutes	c__Clostridia	o__Clostridiales	f__Peptococcaceae	g__Desulfitobacterium	420.667	454.667	330.667	nosig	nosig
g787	g__Kiloniella	1063.7	0.120972	0.304113	0.397785	0.690788	0.884201	d__Bacteria	k__unclassified_d__Bacteria	p__Proteobacteria	c__Alphaproteobacteria	o__Kiloniellales	f__Kiloniellaceae	g__Kiloniella	1202	1323.33	693.333	nosig	nosig
g872	g__Lyngbya	674.67	0.244042	0.612867	0.398197	0.690485	0.884201	d__Bacteria	k__unclassified_d__Bacteria	p__Cyanobacteria	c__unclassified_p__Cyanobacteria	o__Oscillatoriales	f__unclassified_o__Oscillatoriales	g__Lyngbya	413.333	494	1050	nosig	nosig
g984	g__Moraxella	69.7419	-0.09844	0.246136	-0.39992	0.689213	0.884201	d__Bacteria	k__unclassified_d__Bacteria	p__Proteobacteria	c__Gammaproteobacteria	o__Pseudomonadales	f__Moraxellaceae	g__Moraxella	77.3333	72.6667	60	nosig	nosig
g1048	g__Nostoc	3119.96	0.236232	0.611536	0.386293	0.69928	0.88895	d__Bacteria	k__unclassified_d__Bacteria	p__Cyanobacteria	c__unclassified_p__Cyanobacteria	o__Nostocales	f__Nostocaceae	g__Nostoc	1876.67	2228	4945.33	nosig	nosig
g1099	g__Pannonibacter	839.48	-0.13546	0.349269	-0.38783	0.698142	0.88895	d__Bacteria	k__unclassified_d__Bacteria	p__Proteobacteria	c__Alphaproteobacteria	o__Rhodobacterales	f__Rhodobacteraceae	g__Pannonibacter	876.667	808.667	766	nosig	nosig
g1329	g__Sagittula	116.068	-0.14376	0.369957	-0.3886	0.697575	0.88895	d__Bacteria	k__unclassified_d__Bacteria	p__Proteobacteria	c__Alphaproteobacteria	o__Rhodobacterales	f__Rhodobacteraceae	g__Sagittula	128.667	118	98	nosig	nosig
g1511	g__Thalassomonas	399.561	-0.10672	0.276584	-0.38585	0.699607	0.88895	d__Bacteria	k__unclassified_d__Bacteria	p__Proteobacteria	c__Gammaproteobacteria	o__Alteromonadales	f__Colwelliaceae	g__Thalassomonas	422.667	395.333	369.333	nosig	nosig
g1637	g__unclassified_f__Bacillaceae	226.218	-0.10494	0.271534	-0.38648	0.699143	0.88895	d__Bacteria	k__unclassified_d__Bacteria	p__Firmicutes	c__Bacilli	o__Bacillales	f__Bacillaceae	g__unclassified_f__Bacillaceae	254	236.667	198	nosig	nosig
g1793	g__unclassified_p__candidate_division_Zixibacteria	3757.16	0.068908	0.176529	0.39035	0.696278	0.88895	d__Bacteria	k__unclassified_d__Bacteria	p__candidate_division_Zixibacteria	c__unclassified_p__candidate_division_Zixibacteria	o__unclassified_p__candidate_division_Zixibacteria	f__unclassified_p__candidate_division_Zixibacteria	g__unclassified_p__candidate_division_Zixibacteria	4368	4624.67	2532.67	nosig	nosig
g48	g__Advenella	883.073	-0.25371	0.650553	-0.38999	0.69654	0.88895	d__Bacteria	k__unclassified_d__Bacteria	p__Proteobacteria	c__Betaproteobacteria	o__Burkholderiales	f__Alcaligenaceae	g__Advenella	642	542.667	1556.67	nosig	nosig
g1360	g__Sedimentitalea	94.3751	-0.12232	0.320591	-0.38155	0.702794	0.889309	d__Bacteria	k__unclassified_d__Bacteria	p__Proteobacteria	c__Alphaproteobacteria	o__Rhodobacterales	f__Rhodobacteraceae	g__Sedimentitalea	98.6667	90.6667	92.6667	nosig	nosig
g1789	g__unclassified_p__candidate_division_KD3-62	199.663	0.132144	0.347077	0.380735	0.7034	0.889309	d__Bacteria	k__unclassified_d__Bacteria	p__candidate_division_KD3-62	c__unclassified_p__candidate_division_KD3-62	o__unclassified_p__candidate_division_KD3-62	f__unclassified_p__candidate_division_KD3-62	g__unclassified_p__candidate_division_KD3-62	219.333	243.333	154.667	nosig	nosig
g315	g__Candidatus_Scalindua	447.491	0.089179	0.233775	0.381473	0.702852	0.889309	d__Bacteria	k__unclassified_d__Bacteria	p__Planctomycetes	c__Planctomycetia	o__Candidatus_Brocadiales	f__Candidatus_Brocadiaceae	g__Candidatus_Scalindua	508.667	548	316.667	nosig	nosig
g451	g__Deinococcus	5110.8	0.060253	0.157345	0.382935	0.701768	0.889309	d__Bacteria	k__unclassified_d__Bacteria	p__Deinococcus-Thermus	c__Deinococci	o__Deinococcales	f__Deinococcaceae	g__Deinococcus	5427.33	5705.33	4384	nosig	nosig
g670	g__Gottschalkia	73.3481	0.204091	0.530807	0.384493	0.700613	0.889309	d__Bacteria	k__unclassified_d__Bacteria	p__Firmicutes	c__Clostridia	o__Clostridiales	f__unclassified_o__Clostridiales	g__Gottschalkia	66.6667	78	71.3333	nosig	nosig
g866	g__Lunatimonas	140.938	0.153075	0.402539	0.380275	0.703742	0.889309	d__Bacteria	k__unclassified_d__Bacteria	p__Bacteroidetes	c__Cytophagia	o__Cytophagales	f__Cyclobacteriaceae	g__Lunatimonas	133.333	150.667	128.667	nosig	nosig
g1098	g__Pandoraea	5586.15	0.112342	0.300085	0.374367	0.708131	0.890792	d__Bacteria	k__unclassified_d__Bacteria	p__Proteobacteria	c__Betaproteobacteria	o__Burkholderiales	f__Burkholderiaceae	g__Pandoraea	4786.67	5186	6797.33	nosig	nosig
g1295	g__Roseibium	240.693	-0.13633	0.363274	-0.37527	0.707461	0.890792	d__Bacteria	k__unclassified_d__Bacteria	p__Proteobacteria	c__Alphaproteobacteria	o__Rhodobacterales	f__Rhodobacteraceae	g__Roseibium	282	260	174.667	nosig	nosig
g1299	g__Roseobacter	469.159	0.076897	0.205121	0.374886	0.707746	0.890792	d__Bacteria	k__unclassified_d__Bacteria	p__Proteobacteria	c__Alphaproteobacteria	o__Rhodobacterales	f__Rhodobacteraceae	g__Roseobacter	481.333	513.333	415.333	nosig	nosig
g284	g__Candidatus_Entotheonella	16206.2	0.099829	0.266655	0.374377	0.708124	0.890792	d__Bacteria	k__unclassified_d__Bacteria	p__Candidatus_Tectomicrobia	c__unclassified_p__Candidatus_Tectomicrobia	o__unclassified_p__Candidatus_Tectomicrobia	f__unclassified_p__Candidatus_Tectomicrobia	g__Candidatus_Entotheonella	18953.3	20644.7	10294	nosig	nosig
g611	g__Fluviicola	207.182	0.26168	0.694207	0.376949	0.706212	0.890792	d__Bacteria	k__unclassified_d__Bacteria	p__Bacteroidetes	c__Flavobacteriia	o__Flavobacteriales	f__Cryomorphaceae	g__Fluviicola	167.333	208.667	220.667	nosig	nosig
g1805	g__unclassified_p__Candidatus_Dadabacteria	2041.9	-0.07849	0.211546	-0.37103	0.710617	0.891733	d__Bacteria	k__unclassified_d__Bacteria	p__Candidatus_Dadabacteria	c__unclassified_p__Candidatus_Dadabacteria	o__unclassified_p__Candidatus_Dadabacteria	f__unclassified_p__Candidatus_Dadabacteria	g__unclassified_p__Candidatus_Dadabacteria	2520.67	2411.33	1336.67	nosig	nosig
g1838	g__unclassified_p__Firmicutes	417.065	0.088506	0.238492	0.371106	0.710559	0.891733	d__Bacteria	k__unclassified_d__Bacteria	p__Firmicutes	c__unclassified_p__Firmicutes	o__unclassified_p__Firmicutes	f__unclassified_p__Firmicutes	g__unclassified_p__Firmicutes	439.333	469.333	360	nosig	nosig
g660	g__Gloeocapsa	1105.76	0.230609	0.621978	0.370767	0.710811	0.891733	d__Bacteria	k__unclassified_d__Bacteria	p__Cyanobacteria	c__unclassified_p__Cyanobacteria	o__Chroococcales	f__unclassified_o__Chroococcales	g__Gloeocapsa	693.333	818	1705.33	nosig	nosig
g138	g__Angustibacter	9944.98	0.178778	0.484605	0.368915	0.712191	0.892656	d__Bacteria	k__unclassified_d__Bacteria	p__Actinobacteria	c__Actinobacteria	o__Kineosporiales	f__Kineosporiaceae	g__Angustibacter	8530	9606.67	12143.3	nosig	nosig
g1026	g__Nitriliruptor	4244.43	-0.07466	0.206955	-0.36074	0.71829	0.894607	d__Bacteria	k__unclassified_d__Bacteria	p__Actinobacteria	c__Nitriliruptoria	o__Nitriliruptorales	f__Nitriliruptoraceae	g__Nitriliruptor	4782	4569.33	3576.67	nosig	nosig
g134	g__Ancylobacter	1241.19	0.107032	0.294763	0.363114	0.71652	0.894607	d__Bacteria	k__unclassified_d__Bacteria	p__Proteobacteria	c__Alphaproteobacteria	o__Rhizobiales	f__Xanthobacteraceae	g__Ancylobacter	1323.33	1446.67	954.667	nosig	nosig
g1857	g__Virgibacillus	210.189	-0.10666	0.293008	-0.36401	0.715853	0.894607	d__Bacteria	k__unclassified_d__Bacteria	p__Firmicutes	c__Bacilli	o__Bacillales	f__Bacillaceae	g__Virgibacillus	238.667	222	175.333	nosig	nosig
g497	g__Desulfurispirillum	122.579	-0.08403	0.232952	-0.36072	0.718308	0.894607	d__Bacteria	k__unclassified_d__Bacteria	p__Chrysiogenetes	c__Chrysiogenetes	o__Chrysiogenales	f__Chrysiogenaceae	g__Desulfurispirillum	154.667	147.333	72.6667	nosig	nosig
g599	g__Flaviflexus	60.0099	0.1683	0.465626	0.361449	0.717764	0.894607	d__Bacteria	k__unclassified_d__Bacteria	p__Actinobacteria	c__Actinobacteria	o__Actinomycetales	f__Actinomycetaceae	g__Flaviflexus	52.6667	60	68.6667	nosig	nosig
g710	g__Halothiobacillus	283.306	0.086272	0.239705	0.359909	0.718915	0.894607	d__Bacteria	k__unclassified_d__Bacteria	p__Proteobacteria	c__Gammaproteobacteria	o__Chromatiales	f__Halothiobacillaceae	g__Halothiobacillus	286.667	306	260	nosig	nosig
g860	g__Litoreibacter	64.7483	-0.11722	0.325094	-0.36057	0.718419	0.894607	d__Bacteria	k__unclassified_d__Bacteria	p__Proteobacteria	c__Alphaproteobacteria	o__Rhodobacterales	f__Rhodobacteraceae	g__Litoreibacter	80	74	41.3333	nosig	nosig
g934	g__Methylocaldum	2172.41	-0.08764	0.241119	-0.36348	0.716249	0.894607	d__Bacteria	k__unclassified_d__Bacteria	p__Proteobacteria	c__Gammaproteobacteria	o__Methylococcales	f__Methylococcaceae	g__Methylocaldum	2471.33	2342	1816	nosig	nosig
g1020	g__Niabella	3272.71	-0.24201	0.688485	-0.35152	0.7252	0.894924	d__Bacteria	k__unclassified_d__Bacteria	p__Bacteroidetes	c__Sphingobacteriia	o__Sphingobacteriales	f__Chitinophagaceae	g__Niabella	2092	1811.33	4648	nosig	nosig
g1127	g__Pelagibaca	221.082	-0.11803	0.334503	-0.35284	0.724206	0.894924	d__Bacteria	k__unclassified_d__Bacteria	p__Proteobacteria	c__Alphaproteobacteria	o__Rhodobacterales	f__Rhodobacteraceae	g__Pelagibaca	222.667	206.667	214	nosig	nosig
g1337	g__Salinimicrobium	108.683	-0.0962	0.275727	-0.34889	0.72717	0.894924	d__Bacteria	k__unclassified_d__Bacteria	p__Bacteroidetes	c__Flavobacteriia	o__Flavobacteriales	f__Flavobacteriaceae	g__Salinimicrobium	103.333	97.3333	116.667	nosig	nosig
g1487	g__Tepidanaerobacter	244.906	0.097581	0.272048	0.358689	0.719828	0.894924	d__Bacteria	k__unclassified_d__Bacteria	p__Firmicutes	c__Clostridia	o__Thermoanaerobacterales	f__Thermoanaerobacteraceae	g__Tepidanaerobacter	256.667	277.333	214.667	nosig	nosig
g1635	g__unclassified_f__Anaerolineaceae	115.956	0.105409	0.299455	0.352003	0.724836	0.894924	d__Bacteria	k__unclassified_d__Bacteria	p__Chloroflexi	c__Anaerolineae	o__Anaerolineales	f__Anaerolineaceae	g__unclassified_f__Anaerolineaceae	122.667	132.667	98	nosig	nosig
g1668	g__unclassified_f__Halobacteroidaceae	158.088	0.096255	0.27631	0.348359	0.72757	0.894924	d__Bacteria	k__unclassified_d__Bacteria	p__Firmicutes	c__Clostridia	o__Halanaerobiales	f__Halobacteroidaceae	g__unclassified_f__Halobacteroidaceae	174.667	187.333	114.667	nosig	nosig
g24	g__Acidomonas	179.147	0.124395	0.350354	0.355054	0.722549	0.894924	d__Bacteria	k__unclassified_d__Bacteria	p__Proteobacteria	c__Alphaproteobacteria	o__Rhodospirillales	f__Acetobacteraceae	g__Acidomonas	174.667	191.333	175.333	nosig	nosig
g363	g__Chitinivibrio	59.6408	0.135561	0.378918	0.357759	0.720524	0.894924	d__Bacteria	k__unclassified_d__Bacteria	p__Fibrobacteres	c__Chitinivibrionia	o__Chitinivibrionales	f__Chitinivibrionaceae	g__Chitinivibrio	64	71.3333	46	nosig	nosig
g47	g__Adlercreutzia	68.01	-0.14252	0.405586	-0.35139	0.725299	0.894924	d__Bacteria	k__unclassified_d__Bacteria	p__Actinobacteria	c__Coriobacteriia	o__Eggerthellales	f__Eggerthellaceae	g__Adlercreutzia	78.6667	72	55.3333	nosig	nosig
g66	g__Ahrensia	276.929	0.100972	0.284592	0.354795	0.722743	0.894924	d__Bacteria	k__unclassified_d__Bacteria	p__Proteobacteria	c__Alphaproteobacteria	o__Rhodobacterales	f__Rhodobacteraceae	g__Ahrensia	298.667	324.667	209.333	nosig	nosig
g773	g__Jeotgalibacillus	124.881	0.091658	0.261909	0.349962	0.726368	0.894924	d__Bacteria	k__unclassified_d__Bacteria	p__Firmicutes	c__Bacilli	o__Bacillales	f__Planococcaceae	g__Jeotgalibacillus	128.667	137.333	110	nosig	nosig
g845	g__Leptospira	1248.53	-0.08462	0.242583	-0.34883	0.727218	0.894924	d__Bacteria	k__unclassified_d__Bacteria	p__Spirochaetes	c__Spirochaetia	o__unclassified_c__Spirochaetia	f__Leptospiraceae	g__Leptospira	1362.67	1303.33	1085.33	nosig	nosig
g904	g__Marinovum	170.412	-0.09878	0.276762	-0.3569	0.721167	0.894924	d__Bacteria	k__unclassified_d__Bacteria	p__Proteobacteria	c__Alphaproteobacteria	o__Rhodobacterales	f__Rhodobacteraceae	g__Marinovum	192.667	182	141.333	nosig	nosig
g1013	g__Neosynechococcus	361.53	0.190752	0.549959	0.346848	0.728705	0.895274	d__Bacteria	k__unclassified_d__Bacteria	p__Cyanobacteria	c__unclassified_p__Cyanobacteria	o__Chroococcales	f__unclassified_o__Chroococcales	g__Neosynechococcus	336	388	368.667	nosig	nosig
g1446	g__Streptococcus	432.38	0.07125	0.20593	0.34599	0.72935	0.895274	d__Bacteria	k__unclassified_d__Bacteria	p__Firmicutes	c__Bacilli	o__Lactobacillales	f__Streptococcaceae	g__Streptococcus	462	486.667	360	nosig	nosig
g171	g__Aurantimicrobium	123.478	0.112352	0.326754	0.343843	0.730965	0.895274	d__Bacteria	k__unclassified_d__Bacteria	p__Actinobacteria	c__Actinobacteria	o__Micrococcales	f__Microbacteriaceae	g__Aurantimicrobium	89.3333	96.6667	174.667	nosig	nosig
g421	g__Cronobacter	116.207	0.15275	0.444454	0.343681	0.731086	0.895274	d__Bacteria	k__unclassified_d__Bacteria	p__Proteobacteria	c__Gammaproteobacteria	o__Enterobacteriales	f__Enterobacteriaceae	g__Cronobacter	103.333	116	125.333	nosig	nosig
g83	g__Aliterella	539.656	0.199062	0.577162	0.344899	0.73017	0.895274	d__Bacteria	k__unclassified_d__Bacteria	p__Cyanobacteria	c__unclassified_p__Cyanobacteria	o__Pleurocapsales	f__unclassified_o__Pleurocapsales	g__Aliterella	384.667	445.333	756.667	nosig	nosig
g1219	g__Pseudobacteroides	106.088	0.103863	0.306791	0.338548	0.734951	0.895317	d__Bacteria	k__unclassified_d__Bacteria	p__Firmicutes	c__Clostridia	o__Clostridiales	f__Ruminococcaceae	g__Pseudobacteroides	122.667	132.667	68.6667	nosig	nosig
g155	g__Arenibacter	196.471	-0.1788	0.526623	-0.33952	0.734219	0.895317	d__Bacteria	k__unclassified_d__Bacteria	p__Bacteroidetes	c__Flavobacteriia	o__Flavobacteriales	f__Flavobacteriaceae	g__Arenibacter	190.667	172.667	202	nosig	nosig
g1572	g__Thiomonas	3455.6	0.123334	0.368103	0.335052	0.737586	0.895317	d__Bacteria	k__unclassified_d__Bacteria	p__Proteobacteria	c__Betaproteobacteria	o__Burkholderiales	f__unclassified_o__Burkholderiales	g__Thiomonas	2874.67	3142.67	4428.67	nosig	nosig
g1661	g__unclassified_f__Enterobacteriaceae	328.46	-0.12867	0.382279	-0.33657	0.736438	0.895317	d__Bacteria	k__unclassified_d__Bacteria	p__Proteobacteria	c__Gammaproteobacteria	o__Enterobacteriales	f__Enterobacteriaceae	g__unclassified_f__Enterobacteriaceae	300	274.667	366	nosig	nosig
g1856	g__Vibrio	1159.08	0.062766	0.185019	0.339239	0.73443	0.895317	d__Bacteria	k__unclassified_d__Bacteria	p__Proteobacteria	c__Gammaproteobacteria	o__Vibrionales	f__Vibrionaceae	g__Vibrio	1102	1160.67	1174.67	nosig	nosig
g203	g__Beutenbergia	1168.26	0.147674	0.439295	0.336162	0.736749	0.895317	d__Bacteria	k__unclassified_d__Bacteria	p__Actinobacteria	c__Actinobacteria	o__Micrococcales	f__Beutenbergiaceae	g__Beutenbergia	936	1048	1316	nosig	nosig
g220	g__Brachymonas	133.224	-0.15802	0.461236	-0.3426	0.731899	0.895317	d__Bacteria	k__unclassified_d__Bacteria	p__Proteobacteria	c__Betaproteobacteria	o__Burkholderiales	f__Comamonadaceae	g__Brachymonas	100	89.3333	205.333	nosig	nosig
g276	g__Candidatus_Cloacimonas	101.725	0.110971	0.328545	0.337766	0.73554	0.895317	d__Bacteria	k__unclassified_d__Bacteria	p__Cloacimonetes	c__unclassified_p__Cloacimonetes	o__unclassified_p__Cloacimonetes	f__unclassified_p__Cloacimonetes	g__Candidatus_Cloacimonas	119.333	130.667	64	nosig	nosig
g352	g__Cesiribacter	289.512	0.156695	0.465751	0.336436	0.736542	0.895317	d__Bacteria	k__unclassified_d__Bacteria	p__Bacteroidetes	c__Cytophagia	o__Cytophagales	f__Flammeovirgaceae	g__Cesiribacter	261.333	298.667	282.667	nosig	nosig
g546	g__Endozoicomonas	303.121	-0.08529	0.254082	-0.33568	0.737115	0.895317	d__Bacteria	k__unclassified_d__Bacteria	p__Proteobacteria	c__Gammaproteobacteria	o__Oceanospirillales	f__Hahellaceae	g__Endozoicomonas	330	313.333	269.333	nosig	nosig
g1192	g__Porticoccus	123.131	-0.16292	0.488137	-0.33376	0.738563	0.895718	d__Bacteria	k__unclassified_d__Bacteria	p__Proteobacteria	c__Gammaproteobacteria	o__Cellvibrionales	f__Porticoccaceae	g__Porticoccus	136	121.333	119.333	nosig	nosig
g1022	g__Nisaea	1023.5	0.052206	0.157065	0.332387	0.739597	0.896187	d__Bacteria	k__unclassified_d__Bacteria	p__Proteobacteria	c__Alphaproteobacteria	o__Rhodospirillales	f__Rhodospirillaceae	g__Nisaea	1141.33	1194.67	769.333	nosig	nosig
g889	g__Marichromatium	480.347	-0.09935	0.299824	-0.33136	0.740371	0.896341	d__Bacteria	k__unclassified_d__Bacteria	p__Proteobacteria	c__Gammaproteobacteria	o__Chromatiales	f__Chromatiaceae	g__Marichromatium	543.333	510.667	414.667	nosig	nosig
g1001	g__Nakamurella	41121.8	-0.1487	0.450233	-0.33027	0.741193	0.896553	d__Bacteria	k__unclassified_d__Bacteria	p__Actinobacteria	c__Actinobacteria	o__Nakamurellales	f__Nakamurellaceae	g__Nakamurella	47510	42788.7	33823.3	nosig	nosig
g1264	g__Rhizobium	103986	0.164039	0.50139	0.327169	0.74354	0.897823	d__Bacteria	k__unclassified_d__Bacteria	p__Proteobacteria	c__Alphaproteobacteria	o__Rhizobiales	f__Rhizobiaceae	g__Rhizobium	67667.3	75893.3	144066	nosig	nosig
g1585	g__Treponema	563.14	-0.05731	0.175077	-0.32735	0.743403	0.897823	d__Bacteria	k__unclassified_d__Bacteria	p__Spirochaetes	c__Spirochaetia	o__Spirochaetales	f__Spirochaetaceae	g__Treponema	618.667	600	469.333	nosig	nosig
g109	g__Ammonifex	573.03	0.07852	0.241985	0.324482	0.745573	0.899493	d__Bacteria	k__unclassified_d__Bacteria	p__Firmicutes	c__Clostridia	o__Thermoanaerobacterales	f__Thermoanaerobacteraceae	g__Ammonifex	634	675.333	444.667	nosig	nosig
g1354	g__Schlesneria	2195.03	-0.03576	0.11067	-0.32313	0.746598	0.899947	d__Bacteria	k__unclassified_d__Bacteria	p__Planctomycetes	c__Planctomycetia	o__Planctomycetales	f__Planctomycetaceae	g__Schlesneria	2500.67	2461.33	1696	nosig	nosig
g1267	g__Rhodobacter	1045.72	0.083172	0.262522	0.31682	0.75138	0.902406	d__Bacteria	k__unclassified_d__Bacteria	p__Proteobacteria	c__Alphaproteobacteria	o__Rhodobacterales	f__Rhodobacteraceae	g__Rhodobacter	1101.33	1181.33	846.667	nosig	nosig
g1485	g__Taylorella	70.4659	-0.19378	0.612945	-0.31614	0.751897	0.902406	d__Bacteria	k__unclassified_d__Bacteria	p__Proteobacteria	c__Betaproteobacteria	o__Burkholderiales	f__Alcaligenaceae	g__Taylorella	47.3333	41.3333	122.667	nosig	nosig
g1570	g__Thiomargarita	560.653	-0.06759	0.213635	-0.31639	0.751707	0.902406	d__Bacteria	k__unclassified_d__Bacteria	p__Proteobacteria	c__Gammaproteobacteria	o__Thiotrichales	f__Thiotrichaceae	g__Thiomargarita	601.333	580.667	502	nosig	nosig
g375	g__Chromohalobacter	178.972	0.080411	0.252334	0.318671	0.749976	0.902406	d__Bacteria	k__unclassified_d__Bacteria	p__Proteobacteria	c__Gammaproteobacteria	o__Oceanospirillales	f__Halomonadaceae	g__Chromohalobacter	171.333	182.667	179.333	nosig	nosig
g992	g__Muricauda	271.979	0.137851	0.433183	0.318227	0.750312	0.902406	d__Bacteria	k__unclassified_d__Bacteria	p__Bacteroidetes	c__Flavobacteriia	o__Flavobacteriales	f__Flavobacteriaceae	g__Muricauda	256.667	288.667	248.667	nosig	nosig
g1842	g__unclassified_p__Planctomycetes	1719.32	0.041644	0.132489	0.314322	0.753276	0.90328	d__Bacteria	k__unclassified_d__Bacteria	p__Planctomycetes	c__unclassified_p__Planctomycetes	o__unclassified_p__Planctomycetes	f__unclassified_p__Planctomycetes	g__unclassified_p__Planctomycetes	1875.33	1946	1399.33	nosig	nosig
g1279	g__Rhodothermus	2278.57	-0.05835	0.187565	-0.31111	0.755717	0.90464	d__Bacteria	k__unclassified_d__Bacteria	p__Bacteroidetes	c__unclassified_p__Bacteroidetes	o__Bacteroidetes_Order_II._Incertae_sedis	f__Rhodothermaceae	g__Rhodothermus	2752	2678	1541.33	nosig	nosig
g1479	g__Tannerella	94.4742	0.20471	0.656861	0.311649	0.755307	0.90464	d__Bacteria	k__unclassified_d__Bacteria	p__Bacteroidetes	c__Bacteroidia	o__Bacteroidales	f__Porphyromonadaceae	g__Tannerella	75.3333	89.3333	102	nosig	nosig
g106	g__Aminobacter	2021.08	0.102256	0.330489	0.309407	0.757012	0.905408	d__Bacteria	k__unclassified_d__Bacteria	p__Proteobacteria	c__Alphaproteobacteria	o__Rhizobiales	f__Phyllobacteriaceae	g__Aminobacter	2051.33	2234	1697.33	nosig	nosig
g52	g__Aeromicrobium	7871.24	-0.05003	0.162838	-0.30721	0.758682	0.906622	d__Bacteria	k__unclassified_d__Bacteria	p__Actinobacteria	c__Actinobacteria	o__Propionibacteriales	f__Nocardioidaceae	g__Aeromicrobium	8312	8114.67	7268.67	nosig	nosig
g433	g__Cyclobacterium	278.448	-0.13248	0.434409	-0.30497	0.760389	0.907878	d__Bacteria	k__unclassified_d__Bacteria	p__Bacteroidetes	c__Cytophagia	o__Cytophagales	f__Cyclobacteriaceae	g__Cyclobacterium	321.333	300.667	213.333	nosig	nosig
g500	g__Desulfurobacterium	160.074	-0.08719	0.286788	-0.30402	0.761111	0.907958	d__Bacteria	k__unclassified_d__Bacteria	p__Aquificae	c__Aquificae	o__Desulfurobacteriales	f__Desulfurobacteriaceae	g__Desulfurobacterium	194	185.333	110	nosig	nosig
g1082	g__Ornithinimicrobium	674.514	0.073485	0.248623	0.29557	0.767558	0.908574	d__Bacteria	k__unclassified_d__Bacteria	p__Actinobacteria	c__Actinobacteria	o__Micrococcales	f__Intrasporangiaceae	g__Ornithinimicrobium	719.333	758	560	nosig	nosig
g1301	g__Roseovarius	1091.5	-0.08075	0.267102	-0.30233	0.762404	0.908574	d__Bacteria	k__unclassified_d__Bacteria	p__Proteobacteria	c__Alphaproteobacteria	o__Rhodobacterales	f__Rhodobacteraceae	g__Roseovarius	1237.33	1185.33	854.667	nosig	nosig
g1321	g__Saccharibacillus	119.681	-0.08389	0.282011	-0.29746	0.766112	0.908574	d__Bacteria	k__unclassified_d__Bacteria	p__Firmicutes	c__Bacilli	o__Bacillales	f__Paenibacillaceae	g__Saccharibacillus	148.667	141.333	79.3333	nosig	nosig
g1430	g__Sporomusa	208.181	-0.10978	0.368991	-0.29752	0.76607	0.908574	d__Bacteria	k__unclassified_d__Bacteria	p__Firmicutes	c__Negativicutes	o__Selenomonadales	f__Veillonellaceae	g__Sporomusa	231.333	216	181.333	nosig	nosig
g1471	g__Syntrophaceticus	140.321	0.108652	0.361557	0.300511	0.763787	0.908574	d__Bacteria	k__unclassified_d__Bacteria	p__Firmicutes	c__Clostridia	o__Thermoanaerobacterales	f__Thermoanaerobacterales_Family_III._Incertae_Sedis	g__Syntrophaceticus	158	171.333	102.667	nosig	nosig
g223	g__Bradyrhizobium	668381	0.109558	0.363936	0.301035	0.763388	0.908574	d__Bacteria	k__unclassified_d__Bacteria	p__Proteobacteria	c__Alphaproteobacteria	o__Rhizobiales	f__Bradyrhizobiaceae	g__Bradyrhizobium	558664	601703	748672	nosig	nosig
g563	g__Escherichia	367.928	0.090119	0.300754	0.299643	0.764449	0.908574	d__Bacteria	k__unclassified_d__Bacteria	p__Proteobacteria	c__Gammaproteobacteria	o__Enterobacteriales	f__Enterobacteriaceae	g__Escherichia	343.333	368.667	371.333	nosig	nosig
g674	g__Gramella	123.993	-0.12965	0.436305	-0.29714	0.766356	0.908574	d__Bacteria	k__unclassified_d__Bacteria	p__Bacteroidetes	c__Flavobacteriia	o__Flavobacteriales	f__Flavobacteriaceae	g__Gramella	144.667	134	90	nosig	nosig
g861	g__Loktanella	417.63	0.06417	0.217712	0.294746	0.768188	0.908574	d__Bacteria	k__unclassified_d__Bacteria	p__Proteobacteria	c__Alphaproteobacteria	o__Rhodobacterales	f__Rhodobacteraceae	g__Loktanella	396.667	418	417.333	nosig	nosig
g938	g__Methylococcus	1090.93	-0.07548	0.254915	-0.29611	0.767143	0.908574	d__Bacteria	k__unclassified_d__Bacteria	p__Proteobacteria	c__Gammaproteobacteria	o__Methylococcales	f__Methylococcaceae	g__Methylococcus	1187.33	1133.33	967.333	nosig	nosig
g230	g__Brucella	491.678	0.091784	0.318008	0.288623	0.77287	0.913332	d__Bacteria	k__unclassified_d__Bacteria	p__Proteobacteria	c__Alphaproteobacteria	o__Rhizobiales	f__Brucellaceae	g__Brucella	443.333	476.667	510	nosig	nosig
g1244	g__Psychrobacter	138.822	0.146482	0.513365	0.285338	0.775385	0.914743	d__Bacteria	k__unclassified_d__Bacteria	p__Proteobacteria	c__Gammaproteobacteria	o__Pseudomonadales	f__Moraxellaceae	g__Psychrobacter	160.667	183.333	84.6667	nosig	nosig
g164	g__Arthrospira	366.535	0.114908	0.401512	0.286187	0.774735	0.914743	d__Bacteria	k__unclassified_d__Bacteria	p__Cyanobacteria	c__unclassified_p__Cyanobacteria	o__Oscillatoriales	f__unclassified_o__Oscillatoriales	g__Arthrospira	321.333	350	423.333	nosig	nosig
g1517	g__Thermanaerothrix	868.215	0.061114	0.216902	0.281759	0.778128	0.914914	d__Bacteria	k__unclassified_d__Bacteria	p__Chloroflexi	c__Anaerolineae	o__Anaerolineales	f__Anaerolineaceae	g__Thermanaerothrix	990.667	1046	628.667	nosig	nosig
g1520	g__Thermincola	713.756	-0.04576	0.161076	-0.28412	0.776322	0.914914	d__Bacteria	k__unclassified_d__Bacteria	p__Firmicutes	c__Clostridia	o__Clostridiales	f__Peptococcaceae	g__Thermincola	854.667	835.333	493.333	nosig	nosig
g1881	g__Xylella	159.331	0.109882	0.389124	0.282384	0.777649	0.914914	d__Bacteria	k__unclassified_d__Bacteria	p__Proteobacteria	c__Gammaproteobacteria	o__Xanthomonadales	f__Xanthomonadaceae	g__Xylella	134.667	147.333	186	nosig	nosig
g983	g__Moorella	2313.95	0.054454	0.193303	0.281701	0.778172	0.914914	d__Bacteria	k__unclassified_d__Bacteria	p__Firmicutes	c__Clostridia	o__Thermoanaerobacterales	f__Thermoanaerobacteraceae	g__Moorella	2597.33	2726.67	1753.33	nosig	nosig
g1643	g__unclassified_f__Burkholderiaceae	34238.2	-0.20451	0.729495	-0.28034	0.779217	0.915157	d__Bacteria	k__unclassified_d__Bacteria	p__Proteobacteria	c__Betaproteobacteria	o__Burkholderiales	f__Burkholderiaceae	g__unclassified_f__Burkholderiaceae	30610.7	26177.3	37882.7	nosig	nosig
g285	g__Candidatus_Glomeribacter	191.723	-0.13192	0.471635	-0.27971	0.7797	0.915157	d__Bacteria	k__unclassified_d__Bacteria	p__Proteobacteria	c__Betaproteobacteria	o__Burkholderiales	f__Burkholderiaceae	g__Candidatus_Glomeribacter	144.667	132.667	300	nosig	nosig
g1368	g__Selenomonas	515.527	0.070122	0.251605	0.278701	0.780475	0.91529	d__Bacteria	k__unclassified_d__Bacteria	p__Firmicutes	c__Negativicutes	o__Selenomonadales	f__Veillonellaceae	g__Selenomonas	556.667	587.333	430.667	nosig	nosig
g1240	g__Pseudovibrio	468.536	0.069602	0.256793	0.271041	0.786359	0.91753	d__Bacteria	k__unclassified_d__Bacteria	p__Proteobacteria	c__Alphaproteobacteria	o__Rhodobacterales	f__Rhodobacteraceae	g__Pseudovibrio	428.667	454.667	496	nosig	nosig
g1492	g__Terasakiella	261.376	-0.07826	0.288058	-0.27168	0.785867	0.91753	d__Bacteria	k__unclassified_d__Bacteria	p__Proteobacteria	c__Alphaproteobacteria	o__Rhizobiales	f__Methylocystaceae	g__Terasakiella	273.333	261.333	235.333	nosig	nosig
g1543	g__Thermonema	129.922	-0.14248	0.524178	-0.27181	0.785766	0.91753	d__Bacteria	k__unclassified_d__Bacteria	p__Bacteroidetes	c__unclassified_p__Bacteroidetes	o__Bacteroidetes_Order_III._Incertae_sedis	f__unclassified_o__Bacteroidetes_Order_III._Incertae_sedis	g__Thermonema	159.333	148.667	88.6667	nosig	nosig
g1555	g__Thermotoga	261.737	0.053216	0.194567	0.273508	0.784463	0.91753	d__Bacteria	k__unclassified_d__Bacteria	p__Thermotogae	c__Thermotogae	o__Thermotogales	f__Thermotogaceae	g__Thermotoga	292	306	198.667	nosig	nosig
g185	g__Bacillus	12897.7	-0.10326	0.378296	-0.27297	0.784875	0.91753	d__Bacteria	k__unclassified_d__Bacteria	p__Firmicutes	c__Bacilli	o__Bacillales	f__Bacillaceae	g__Bacillus	15413.3	14258.7	9047.33	nosig	nosig
g886	g__Maribacter	247.062	0.103808	0.378662	0.274145	0.783973	0.91753	d__Bacteria	k__unclassified_d__Bacteria	p__Bacteroidetes	c__Flavobacteriia	o__Flavobacteriales	f__Flavobacteriaceae	g__Maribacter	257.333	281.333	195.333	nosig	nosig
g436	g__Cylindrospermum	921.315	0.190354	0.704688	0.270126	0.787064	0.917578	d__Bacteria	k__unclassified_d__Bacteria	p__Cyanobacteria	c__unclassified_p__Cyanobacteria	o__Nostocales	f__Nostocaceae	g__Cylindrospermum	329.333	379.333	1932.67	nosig	nosig
g1841	g__unclassified_p__Nitrospirae	287.043	0.059337	0.222281	0.266947	0.78951	0.918883	d__Bacteria	k__unclassified_d__Bacteria	p__Nitrospirae	c__unclassified_p__Nitrospirae	o__unclassified_p__Nitrospirae	f__unclassified_p__Nitrospirae	g__unclassified_p__Nitrospirae	311.333	326	234	nosig	nosig
g623	g__Fulvimarina	140.283	-0.17004	0.635367	-0.26762	0.788994	0.918883	d__Bacteria	k__unclassified_d__Bacteria	p__Proteobacteria	c__Alphaproteobacteria	o__Rhizobiales	f__Aurantimonadaceae	g__Fulvimarina	116.667	104.667	159.333	nosig	nosig
g646	g__Geobacter	8494.44	-0.0414	0.155633	-0.266	0.790241	0.918962	d__Bacteria	k__unclassified_d__Bacteria	p__Proteobacteria	c__Deltaproteobacteria	o__Desulfuromonadales	f__Geobacteraceae	g__Geobacter	10008.7	9839.33	6048.67	nosig	nosig
g1476	g__Syntrophothermus	246.623	0.062242	0.23834	0.261149	0.793977	0.920987	d__Bacteria	k__unclassified_d__Bacteria	p__Firmicutes	c__Clostridia	o__Clostridiales	f__Syntrophomonadaceae	g__Syntrophothermus	273.333	286	191.333	nosig	nosig
g1506	g__Thalassobacter	68.3816	0.103498	0.395781	0.261504	0.793704	0.920987	d__Bacteria	k__unclassified_d__Bacteria	p__Proteobacteria	c__Alphaproteobacteria	o__Rhodobacterales	f__Rhodobacteraceae	g__Thalassobacter	51.3333	55.3333	89.3333	nosig	nosig
g405	g__Coprothermobacter	60.7274	0.126371	0.482745	0.261776	0.793494	0.920987	d__Bacteria	k__unclassified_d__Bacteria	p__Firmicutes	c__Clostridia	o__Thermoanaerobacterales	f__Thermodesulfobiaceae	g__Coprothermobacter	75.3333	83.3333	32	nosig	nosig
g1778	g__unclassified_o__Verrucomicrobiales	653.001	-0.09955	0.382896	-0.25999	0.794872	0.921253	d__Bacteria	k__unclassified_d__Bacteria	p__Verrucomicrobia	c__Verrucomicrobiae	o__Verrucomicrobiales	f__unclassified_o__Verrucomicrobiales	g__unclassified_o__Verrucomicrobiales	809.333	772	419.333	nosig	nosig
g1801	g__unclassified_p__Candidatus_Berkelbacteria	141.576	-0.05465	0.212145	-0.25759	0.79672	0.922624	d__Bacteria	k__unclassified_d__Bacteria	p__Candidatus_Berkelbacteria	c__unclassified_p__Candidatus_Berkelbacteria	o__unclassified_p__Candidatus_Berkelbacteria	f__unclassified_p__Candidatus_Berkelbacteria	g__unclassified_p__Candidatus_Berkelbacteria	149.333	145.333	132.667	nosig	nosig
g1825	g__unclassified_p__Candidatus_Rokubacteria	17006.6	0.169383	0.681407	0.248579	0.803687	0.929913	d__Bacteria	k__unclassified_d__Bacteria	p__Candidatus_Rokubacteria	c__unclassified_p__Candidatus_Rokubacteria	o__unclassified_p__Candidatus_Rokubacteria	f__unclassified_p__Candidatus_Rokubacteria	g__unclassified_p__Candidatus_Rokubacteria	22467.3	26155.3	4971.33	nosig	nosig
g354	g__Chamaesiphon	290.6	-0.11015	0.445434	-0.24728	0.804689	0.930296	d__Bacteria	k__unclassified_d__Bacteria	p__Cyanobacteria	c__unclassified_p__Cyanobacteria	o__Chroococcales	f__unclassified_o__Chroococcales	g__Chamaesiphon	302.667	282.667	290	nosig	nosig
g1481	g__Tardiphaga	3948.74	-0.05504	0.224066	-0.24562	0.805975	0.931006	d__Bacteria	k__unclassified_d__Bacteria	p__Proteobacteria	c__Alphaproteobacteria	o__Rhizobiales	f__Bradyrhizobiaceae	g__Tardiphaga	4258.67	4112.67	3358	nosig	nosig
g642	g__Gemmatirosa	57936.1	-0.0789	0.326129	-0.24192	0.808841	0.933537	d__Bacteria	k__unclassified_d__Bacteria	p__Gemmatimonadetes	c__Gemmatimonadetes	o__Gemmatimonadales	f__Gemmatimonadaceae	g__Gemmatirosa	65426	63040.7	48926.7	nosig	nosig
g330	g__Cardiobacterium	59.636	-0.0959	0.404271	-0.23723	0.812479	0.936956	d__Bacteria	k__unclassified_d__Bacteria	p__Proteobacteria	c__Gammaproteobacteria	o__Cardiobacteriales	f__Cardiobacteriaceae	g__Cardiobacterium	55.3333	52	66.6667	nosig	nosig
g03	g__Acaryochloris	578.812	0.066462	0.283173	0.234703	0.814439	0.938434	d__Bacteria	k__unclassified_d__Bacteria	p__Cyanobacteria	c__unclassified_p__Cyanobacteria	o__Chroococcales	f__unclassified_o__Chroococcales	g__Acaryochloris	522.667	552	633.333	nosig	nosig
g1469	g__Synechocystis	804.788	0.127375	0.550729	0.231284	0.817094	0.940711	d__Bacteria	k__unclassified_d__Bacteria	p__Cyanobacteria	c__unclassified_p__Cyanobacteria	o__Chroococcales	f__unclassified_o__Chroococcales	g__Synechocystis	622	684.667	1072.67	nosig	nosig
g262	g__Campylobacter	131.757	0.083728	0.368204	0.227396	0.820116	0.942679	d__Bacteria	k__unclassified_d__Bacteria	p__Proteobacteria	c__Epsilonproteobacteria	o__Campylobacterales	f__Campylobacteraceae	g__Campylobacter	130	140	118	nosig	nosig
g704	g__Halonatronum	74.2252	0.075936	0.334029	0.227333	0.820165	0.942679	d__Bacteria	k__unclassified_d__Bacteria	p__Firmicutes	c__Clostridia	o__Halanaerobiales	f__Halobacteroidaceae	g__Halonatronum	74.6667	79.3333	70.6667	nosig	nosig
g1433	g__Stanieria	533.039	0.130867	0.582691	0.22459	0.822298	0.944347	d__Bacteria	k__unclassified_d__Bacteria	p__Cyanobacteria	c__unclassified_p__Cyanobacteria	o__Pleurocapsales	f__unclassified_o__Pleurocapsales	g__Stanieria	354	391.333	810.667	nosig	nosig
g949	g__Methylopila	2262.81	-0.05971	0.268455	-0.22243	0.823977	0.945491	d__Bacteria	k__unclassified_d__Bacteria	p__Proteobacteria	c__Alphaproteobacteria	o__Rhizobiales	f__Methylocystaceae	g__Methylopila	2346	2269.33	2043.33	nosig	nosig
g1336	g__Salinicoccus	57.2409	0.083926	0.379305	0.221264	0.824887	0.945597	d__Bacteria	k__unclassified_d__Bacteria	p__Firmicutes	c__Bacilli	o__Bacillales	f__Staphylococcaceae	g__Salinicoccus	66.6667	71.3333	39.3333	nosig	nosig
g1799	g__unclassified_p__Candidatus_Azambacteria	186.232	-0.08583	0.389128	-0.22056	0.825434	0.945597	d__Bacteria	k__unclassified_d__Bacteria	p__Candidatus_Azambacteria	c__unclassified_p__Candidatus_Azambacteria	o__unclassified_p__Candidatus_Azambacteria	f__unclassified_p__Candidatus_Azambacteria	g__unclassified_p__Candidatus_Azambacteria	250.667	240	90.6667	nosig	nosig
g1733	g__unclassified_f__Verrucomicrobia_subdivision_6	237.494	0.078436	0.35933	0.218284	0.827208	0.946845	d__Bacteria	k__unclassified_d__Bacteria	p__Verrucomicrobia	c__Verrucomicrobiae	o__Verrucomicrobiales	f__Verrucomicrobia_subdivision_6	g__unclassified_f__Verrucomicrobia_subdivision_6	271.333	290.667	159.333	nosig	nosig
g304	g__Candidatus_Omnitrophus	70.2488	0.094636	0.437126	0.216496	0.828601	0.947657	d__Bacteria	k__unclassified_d__Bacteria	p__Candidatus_Omnitrophica	c__unclassified_p__Candidatus_Omnitrophica	o__unclassified_p__Candidatus_Omnitrophica	f__unclassified_p__Candidatus_Omnitrophica	g__Candidatus_Omnitrophus	86.6667	94.6667	36.6667	nosig	nosig
g858	g__Limnoraphis	292.577	-0.12229	0.58858	-0.20778	0.835402	0.954647	d__Bacteria	k__unclassified_d__Bacteria	p__Cyanobacteria	c__unclassified_p__Cyanobacteria	o__Oscillatoriales	f__unclassified_o__Oscillatoriales	g__Limnoraphis	189.333	175.333	473.333	nosig	nosig
g1385	g__Silanimonas	527.924	-0.06374	0.310675	-0.20515	0.837453	0.955413	d__Bacteria	k__unclassified_d__Bacteria	p__Proteobacteria	c__Gammaproteobacteria	o__Xanthomonadales	f__Xanthomonadaceae	g__Silanimonas	528	506.667	510	nosig	nosig
g803	g__Kouleothrix	4559.14	-0.03556	0.172774	-0.20584	0.836919	0.955413	d__Bacteria	k__unclassified_d__Bacteria	p__Chloroflexi	c__unclassified_p__Chloroflexi	o__unclassified_p__Chloroflexi	f__unclassified_p__Chloroflexi	g__Kouleothrix	5152.67	5088	3538.67	nosig	nosig
g1512	g__Thalassospira	1270.58	0.043728	0.214862	0.203515	0.838733	0.956086	d__Bacteria	k__unclassified_d__Bacteria	p__Proteobacteria	c__Alphaproteobacteria	o__Rhodospirillales	f__Rhodospirillaceae	g__Thalassospira	1353.33	1414.67	1038.67	nosig	nosig
g346	g__Cellulomonas	13112.9	0.056334	0.27975	0.201373	0.840407	0.956421	d__Bacteria	k__unclassified_d__Bacteria	p__Actinobacteria	c__Actinobacteria	o__Micrococcales	f__Cellulomonadaceae	g__Cellulomonas	12491.3	13022	13062	nosig	nosig
g728	g__Hippea	148.224	-0.0449	0.222136	-0.20213	0.839816	0.956421	d__Bacteria	k__unclassified_d__Bacteria	p__Proteobacteria	c__Deltaproteobacteria	o__Desulfurellales	f__Desulfurellaceae	g__Hippea	176.667	172	104.667	nosig	nosig
g1199	g__Prolixibacter	331.308	0.078952	0.394776	0.199993	0.841486	0.956862	d__Bacteria	k__unclassified_d__Bacteria	p__Bacteroidetes	c__Bacteroidia	o__Bacteroidales	f__Prolixibacteraceae	g__Prolixibacter	288.667	310.667	355.333	nosig	nosig
g481	g__Desulfomonile	869.454	0.034306	0.173909	0.197263	0.843621	0.958503	d__Bacteria	k__unclassified_d__Bacteria	p__Proteobacteria	c__Deltaproteobacteria	o__Syntrophobacterales	f__Syntrophaceae	g__Desulfomonile	1000	1032.67	628.667	nosig	nosig
g1468	g__Synechococcus	2328.54	-0.03889	0.199762	-0.1947	0.845628	0.959995	d__Bacteria	k__unclassified_d__Bacteria	p__Cyanobacteria	c__unclassified_p__Cyanobacteria	o__Chroococcales	f__unclassified_o__Chroococcales	g__Synechococcus	2574	2532.67	1944.67	nosig	nosig
g1606	g__unclassified_c__Anaerolineae	4102.01	-0.03072	0.158799	-0.19347	0.846589	0.9603	d__Bacteria	k__unclassified_d__Bacteria	p__Chloroflexi	c__Anaerolineae	o__unclassified_c__Anaerolineae	f__unclassified_c__Anaerolineae	g__unclassified_c__Anaerolineae	4798	4744.67	3000.67	nosig	nosig
g510	g__Dickeya	350.329	-0.06792	0.355112	-0.19127	0.848318	0.961473	d__Bacteria	k__unclassified_d__Bacteria	p__Proteobacteria	c__Gammaproteobacteria	o__Enterobacteriales	f__Enterobacteriaceae	g__Dickeya	304	291.333	433.333	nosig	nosig
g626	g__Fusobacterium	105.531	-0.06784	0.358933	-0.18902	0.850079	0.961895	d__Bacteria	k__unclassified_d__Bacteria	p__Fusobacteria	c__Fusobacteriia	o__Fusobacteriales	f__Fusobacteriaceae	g__Fusobacterium	125.333	121.333	70.6667	nosig	nosig
g816	g__Lachnoclostridium	259.13	0.062227	0.328263	0.189565	0.84965	0.961895	d__Bacteria	k__unclassified_d__Bacteria	p__Firmicutes	c__Clostridia	o__Clostridiales	f__Lachnospiraceae	g__Lachnoclostridium	236.667	250.667	277.333	nosig	nosig
g110	g__Amorphus	917.102	0.038559	0.21012	0.18351	0.854398	0.961923	d__Bacteria	k__unclassified_d__Bacteria	p__Proteobacteria	c__Alphaproteobacteria	o__Rhizobiales	f__Rhodobiaceae	g__Amorphus	1016	1053.33	702	nosig	nosig
g1216	g__Pseudanabaena	1130.13	0.092294	0.500914	0.184251	0.853816	0.961923	d__Bacteria	k__unclassified_d__Bacteria	p__Cyanobacteria	c__unclassified_p__Cyanobacteria	o__Oscillatoriales	f__unclassified_o__Oscillatoriales	g__Pseudanabaena	884.667	951.333	1488.67	nosig	nosig
g1557	g__Thermovibrio	167.9	0.059099	0.320857	0.18419	0.853864	0.961923	d__Bacteria	k__unclassified_d__Bacteria	p__Aquificae	c__Aquificae	o__Desulfurobacteriales	f__Desulfurobacteriaceae	g__Thermovibrio	190	199.333	121.333	nosig	nosig
g1616	g__unclassified_c__Flavobacteriia	149.744	0.039197	0.208803	0.187722	0.851095	0.961923	d__Bacteria	k__unclassified_d__Bacteria	p__Bacteroidetes	c__Flavobacteriia	o__unclassified_c__Flavobacteriia	f__unclassified_c__Flavobacteriia	g__unclassified_c__Flavobacteriia	160	166	122.667	nosig	nosig
g1866	g__Wenxinia	273.216	-0.03906	0.213706	-0.18279	0.854966	0.961923	d__Bacteria	k__unclassified_d__Bacteria	p__Proteobacteria	c__Alphaproteobacteria	o__Rhodobacterales	f__Rhodobacteraceae	g__Wenxinia	312	306.667	207.333	nosig	nosig
g1891	g__Zobellia	130.825	0.104174	0.567662	0.183513	0.854395	0.961923	d__Bacteria	k__unclassified_d__Bacteria	p__Bacteroidetes	c__Flavobacteriia	o__Flavobacteriales	f__Flavobacteriaceae	g__Zobellia	115.333	126.667	132.667	nosig	nosig
g484	g__Desulfonatronum	490.329	0.034857	0.187531	0.185875	0.852543	0.961923	d__Bacteria	k__unclassified_d__Bacteria	p__Proteobacteria	c__Deltaproteobacteria	o__Desulfovibrionales	f__Desulfonatronaceae	g__Desulfonatronum	532.667	552	403.333	nosig	nosig
g345	g__Celeribacter	305.848	0.030611	0.16835	0.18183	0.855716	0.961986	d__Bacteria	k__unclassified_d__Bacteria	p__Proteobacteria	c__Alphaproteobacteria	o__Rhodobacterales	f__Rhodobacteraceae	g__Celeribacter	330.667	340	251.333	nosig	nosig
g1184	g__Polymorphum	1174.68	-0.03583	0.199361	-0.17972	0.857369	0.962282	d__Bacteria	k__unclassified_d__Bacteria	p__Proteobacteria	c__Alphaproteobacteria	o__unclassified_c__Alphaproteobacteria	f__unclassified_c__Alphaproteobacteria	g__Polymorphum	1286	1267.33	960	nosig	nosig
g527	g__Dyella	90889.5	0.101925	0.564859	0.180444	0.856804	0.962282	d__Bacteria	k__unclassified_d__Bacteria	p__Proteobacteria	c__Gammaproteobacteria	o__Xanthomonadales	f__Rhodanobacteraceae	g__Dyella	50469.3	54200.7	150792	nosig	nosig
g1104	g__Paracoccus	1949.84	0.061032	0.355569	0.171646	0.863716	0.967133	d__Bacteria	k__unclassified_d__Bacteria	p__Proteobacteria	c__Alphaproteobacteria	o__Rhodobacterales	f__Rhodobacteraceae	g__Paracoccus	1589.33	1676	2281.33	nosig	nosig
g1313	g__Rudanella	423.592	-0.08297	0.499098	-0.16623	0.867976	0.967133	d__Bacteria	k__unclassified_d__Bacteria	p__Bacteroidetes	c__Cytophagia	o__Cytophagales	f__Cytophagaceae	g__Rudanella	442	425.333	362.667	nosig	nosig
g1315	g__Rufibacter	1086.07	-0.07696	0.448858	-0.17145	0.863869	0.967133	d__Bacteria	k__unclassified_d__Bacteria	p__Bacteroidetes	c__Cytophagia	o__Cytophagales	f__Cytophagaceae	g__Rufibacter	958	926	1198.67	nosig	nosig
g1411	g__Sphaerobacter	7403.68	0.036412	0.213786	0.170322	0.864757	0.967133	d__Bacteria	k__unclassified_d__Bacteria	p__Chloroflexi	c__Thermomicrobia	o__Sphaerobacterales	f__Sphaerobacteraceae	g__Sphaerobacter	8100	8386.67	6137.33	nosig	nosig
g211	g__Blastomonas	1103.38	-0.05319	0.31925	-0.16661	0.867679	0.967133	d__Bacteria	k__unclassified_d__Bacteria	p__Proteobacteria	c__Alphaproteobacteria	o__Sphingomonadales	f__Sphingomonadaceae	g__Blastomonas	894.667	864.667	1386	nosig	nosig
g218	g__Bosea	26345.8	0.090811	0.541153	0.16781	0.866732	0.967133	d__Bacteria	k__unclassified_d__Bacteria	p__Proteobacteria	c__Alphaproteobacteria	o__Rhizobiales	f__Bradyrhizobiaceae	g__Bosea	19600.7	21098.7	31436	nosig	nosig
g376	g__Chroococcidiopsis	794.143	0.093369	0.545029	0.171311	0.86398	0.967133	d__Bacteria	k__unclassified_d__Bacteria	p__Cyanobacteria	c__unclassified_p__Cyanobacteria	o__Pleurocapsales	f__unclassified_o__Pleurocapsales	g__Chroococcidiopsis	584.667	628	1120.67	nosig	nosig
g446	g__Defluviimonas	695.275	0.052975	0.316391	0.167435	0.867028	0.967133	d__Bacteria	k__unclassified_d__Bacteria	p__Proteobacteria	c__Alphaproteobacteria	o__Rhodobacterales	f__Rhodobacteraceae	g__Defluviimonas	726	758	607.333	nosig	nosig
g805	g__Kribbella	21641	0.082063	0.485318	0.169091	0.865725	0.967133	d__Bacteria	k__unclassified_d__Bacteria	p__Actinobacteria	c__Actinobacteria	o__Propionibacteriales	f__Nocardioidaceae	g__Kribbella	14388	15268	29322.7	nosig	nosig
g1135	g__Peptoclostridium	215.501	0.042946	0.263644	0.162895	0.870601	0.968067	d__Bacteria	k__unclassified_d__Bacteria	p__Firmicutes	c__Clostridia	o__Clostridiales	f__Peptostreptococcaceae	g__Peptoclostridium	240.667	250.667	154.667	nosig	nosig
g1273	g__Rhodonellum	127.57	-0.1055	0.645763	-0.16337	0.870228	0.968067	d__Bacteria	k__unclassified_d__Bacteria	p__Bacteroidetes	c__Cytophagia	o__Cytophagales	f__Cytophagaceae	g__Rhodonellum	109.333	104	140.667	nosig	nosig
g147	g__Aquimarina	695.646	0.104286	0.642257	0.162374	0.871011	0.968067	d__Bacteria	k__unclassified_d__Bacteria	p__Bacteroidetes	c__Flavobacteriia	o__Flavobacteriales	f__Flavobacteriaceae	g__Aquimarina	475.333	524	880.667	nosig	nosig
g369	g__Chloroflexus	3947.02	0.020747	0.128371	0.161614	0.87161	0.968067	d__Bacteria	k__unclassified_d__Bacteria	p__Chloroflexi	c__Chloroflexia	o__Chloroflexales	f__Chloroflexaceae	g__Chloroflexus	4486.67	4599.33	2947.33	nosig	nosig
g585	g__Fervidicola	296.022	0.041666	0.261354	0.159424	0.873335	0.969205	d__Bacteria	k__unclassified_d__Bacteria	p__Firmicutes	c__Clostridia	o__Thermoanaerobacterales	f__Thermoanaerobacteraceae	g__Fervidicola	332.667	344.667	230.667	nosig	nosig
g1050	g__Novispirillum	449.682	0.032617	0.208614	0.15635	0.875757	0.970418	d__Bacteria	k__unclassified_d__Bacteria	p__Proteobacteria	c__Alphaproteobacteria	o__Rhodospirillales	f__Rhodospirillaceae	g__Novispirillum	472	486.667	382	nosig	nosig
g1090	g__Oxobacter	78.8391	0.053579	0.366541	0.146174	0.883784	0.970418	d__Bacteria	k__unclassified_d__Bacteria	p__Firmicutes	c__Clostridia	o__Clostridiales	f__Clostridiaceae	g__Oxobacter	90.6667	94.6667	58	nosig	nosig
g1348	g__Sandarakinorhabdus	834.577	-0.03587	0.245358	-0.14618	0.88378	0.970418	d__Bacteria	k__unclassified_d__Bacteria	p__Proteobacteria	c__Alphaproteobacteria	o__Sphingomonadales	f__Sphingomonadaceae	g__Sandarakinorhabdus	689.333	676	1038	nosig	nosig
g1394	g__Sinorhizobium	6279.45	0.040945	0.267133	0.153277	0.87818	0.970418	d__Bacteria	k__unclassified_d__Bacteria	p__Proteobacteria	c__Alphaproteobacteria	o__Rhizobiales	f__Rhizobiaceae	g__Sinorhizobium	6198	6451.33	5853.33	nosig	nosig
g1586	g__Trichococcus	56.8569	-0.05437	0.3709	-0.14658	0.883463	0.970418	d__Bacteria	k__unclassified_d__Bacteria	p__Firmicutes	c__Bacilli	o__Lactobacillales	f__Carnobacteriaceae	g__Trichococcus	73.3333	71.3333	31.3333	nosig	nosig
g1693	g__unclassified_f__Opitutaceae	2846.05	0.050011	0.351372	0.142332	0.886818	0.970418	d__Bacteria	k__unclassified_d__Bacteria	p__Verrucomicrobia	c__Opitutae	o__Opitutales	f__Opitutaceae	g__unclassified_f__Opitutaceae	3080.67	3258.67	2212	nosig	nosig
g1814	g__unclassified_p__Candidatus_Magasanikbacteria	274.79	-0.03939	0.253915	-0.15513	0.876722	0.970418	d__Bacteria	k__unclassified_d__Bacteria	p__Candidatus_Magasanikbacteria	c__unclassified_p__Candidatus_Magasanikbacteria	o__unclassified_p__Candidatus_Magasanikbacteria	f__unclassified_p__Candidatus_Magasanikbacteria	g__unclassified_p__Candidatus_Magasanikbacteria	269.333	263.333	285.333	nosig	nosig
g1879	g__Xenorhabdus	296.345	0.079018	0.533137	0.148214	0.882174	0.970418	d__Bacteria	k__unclassified_d__Bacteria	p__Proteobacteria	c__Gammaproteobacteria	o__Enterobacteriales	f__Enterobacteriaceae	g__Xenorhabdus	179.333	189.333	484	nosig	nosig
g250	g__Caldilinea	2309.12	-0.02378	0.165987	-0.14329	0.886065	0.970418	d__Bacteria	k__unclassified_d__Bacteria	p__Chloroflexi	c__Caldilineae	o__Caldilineales	f__Caldilineaceae	g__Caldilinea	2701.33	2688.67	1662.67	nosig	nosig
g251	g__Caldimicrobium	58.0136	0.071179	0.478353	0.1488	0.881712	0.970418	d__Bacteria	k__unclassified_d__Bacteria	p__Thermodesulfobacteria	c__Thermodesulfobacteria	o__Thermodesulfobacteriales	f__Thermodesulfobacteriaceae	g__Caldimicrobium	62	65.3333	51.3333	nosig	nosig
g308	g__Candidatus_Phaeomarinobacter	1407.05	0.061843	0.423344	0.146081	0.883857	0.970418	d__Bacteria	k__unclassified_d__Bacteria	p__Proteobacteria	c__Alphaproteobacteria	o__Rhizobiales	f__Rhodobiaceae	g__Candidatus_Phaeomarinobacter	1225.33	1284	1486.67	nosig	nosig
g568	g__Euryhalocaulis	625.062	0.044991	0.31672	0.142052	0.887039	0.970418	d__Bacteria	k__unclassified_d__Bacteria	p__Proteobacteria	c__Alphaproteobacteria	o__Rhodobacterales	f__Hyphomonadaceae	g__Euryhalocaulis	538	556.667	715.333	nosig	nosig
g645	g__Geobacillus	1140.13	-0.02063	0.142938	-0.14433	0.885238	0.970418	d__Bacteria	k__unclassified_d__Bacteria	p__Firmicutes	c__Bacilli	o__Bacillales	f__Bacillaceae	g__Geobacillus	1266.67	1262	934.667	nosig	nosig
g686	g__Haemophilus	87.8525	0.037586	0.25803	0.145664	0.884187	0.970418	d__Bacteria	k__unclassified_d__Bacteria	p__Proteobacteria	c__Gammaproteobacteria	o__Pasteurellales	f__Pasteurellaceae	g__Haemophilus	75.3333	78	102.667	nosig	nosig
g69	g__Alcanivorax	1398.45	-0.02955	0.207168	-0.14263	0.88658	0.970418	d__Bacteria	k__unclassified_d__Bacteria	p__Proteobacteria	c__Gammaproteobacteria	o__Oceanospirillales	f__Alcanivoracaceae	g__Alcanivorax	1514	1491.33	1220.67	nosig	nosig
g741	g__Hydrogenibacillus	419.393	-0.03282	0.224894	-0.14592	0.883983	0.970418	d__Bacteria	k__unclassified_d__Bacteria	p__Firmicutes	c__Bacilli	o__Bacillales	f__Bacillaceae	g__Hydrogenibacillus	456.667	450	368	nosig	nosig
g78	g__Aliihoeflea	931.4	-0.1072	0.707706	-0.15147	0.879602	0.970418	d__Bacteria	k__unclassified_d__Bacteria	p__Proteobacteria	c__Alphaproteobacteria	o__Rhizobiales	f__Phyllobacteriaceae	g__Aliihoeflea	660	620.667	1178	nosig	nosig
g892	g__Marinifilum	95.0147	-0.11253	0.768952	-0.14634	0.883655	0.970418	d__Bacteria	k__unclassified_d__Bacteria	p__Bacteroidetes	c__Bacteroidia	o__Bacteroidales	f__Marinifilaceae	g__Marinifilum	89.3333	85.3333	91.3333	nosig	nosig
g141	g__Aphanocapsa	71.9247	-0.08265	0.586366	-0.14095	0.887911	0.970605	d__Bacteria	k__unclassified_d__Bacteria	p__Cyanobacteria	c__unclassified_p__Cyanobacteria	o__Chroococcales	f__unclassified_o__Chroococcales	g__Aphanocapsa	80.6667	78	56	nosig	nosig
g856	g__Limnochorda	1896.51	-0.02562	0.184923	-0.13854	0.889813	0.971917	d__Bacteria	k__unclassified_d__Bacteria	p__Firmicutes	c__Limnochordia	o__Limnochordales	f__Limnochordaceae	g__Limnochorda	2168.67	2149.33	1472.67	nosig	nosig
g1222	g__Pseudoclavibacter	169.464	-0.03252	0.242264	-0.13425	0.893206	0.972132	d__Bacteria	k__unclassified_d__Bacteria	p__Actinobacteria	c__Actinobacteria	o__Micrococcales	f__Microbacteriaceae	g__Pseudoclavibacter	166.667	164.667	180	nosig	nosig
g123	g__Anaerolinea	1709.6	0.022441	0.163787	0.137012	0.891021	0.972132	d__Bacteria	k__unclassified_d__Bacteria	p__Chloroflexi	c__Anaerolineae	o__Anaerolineales	f__Anaerolineaceae	g__Anaerolinea	1965.33	2017.33	1241.33	nosig	nosig
g328	g__Capnocytophaga	188.266	0.082926	0.610837	0.135758	0.892013	0.972132	d__Bacteria	k__unclassified_d__Bacteria	p__Bacteroidetes	c__Flavobacteriia	o__Flavobacteriales	f__Flavobacteriaceae	g__Capnocytophaga	124.667	136	260.667	nosig	nosig
g343	g__Cecembia	74.8761	-0.077	0.574537	-0.13402	0.893389	0.972132	d__Bacteria	k__unclassified_d__Bacteria	p__Bacteroidetes	c__Cytophagia	o__Cytophagales	f__Cyclobacteriaceae	g__Cecembia	97.3333	94.6667	37.3333	nosig	nosig
g1072	g__Oligotropha	1681.66	-0.02059	0.162706	-0.12654	0.899302	0.973072	d__Bacteria	k__unclassified_d__Bacteria	p__Proteobacteria	c__Alphaproteobacteria	o__Rhizobiales	f__Bradyrhizobiaceae	g__Oligotropha	1892	1879.33	1308.67	nosig	nosig
g1142	g__Phaeobacter	244.904	-0.03044	0.239346	-0.12719	0.898787	0.973072	d__Bacteria	k__unclassified_d__Bacteria	p__Proteobacteria	c__Alphaproteobacteria	o__Rhodobacterales	f__Rhodobacteraceae	g__Phaeobacter	264	261.333	206	nosig	nosig
g1496	g__Terracoccus	9756.93	0.067896	0.532589	0.127483	0.898558	0.973072	d__Bacteria	k__unclassified_d__Bacteria	p__Actinobacteria	c__Actinobacteria	o__Micrococcales	f__Intrasporangiaceae	g__Terracoccus	10779.3	11230	7229.33	nosig	nosig
g1665	g__unclassified_f__Flavobacteriaceae	149.537	-0.10295	0.792481	-0.12991	0.896638	0.973072	d__Bacteria	k__unclassified_d__Bacteria	p__Bacteroidetes	c__Flavobacteriia	o__Flavobacteriales	f__Flavobacteriaceae	g__unclassified_f__Flavobacteriaceae	114	109.333	180	nosig	nosig
g55	g__Aestuariimicrobium	503.633	0.032741	0.24852	0.131745	0.895186	0.973072	d__Bacteria	k__unclassified_d__Bacteria	p__Actinobacteria	c__Actinobacteria	o__Propionibacteriales	f__Propionibacteriaceae	g__Aestuariimicrobium	498	510.667	490.667	nosig	nosig
g587	g__Fibrella	419.368	-0.06415	0.494001	-0.12986	0.89668	0.973072	d__Bacteria	k__unclassified_d__Bacteria	p__Bacteroidetes	c__Cytophagia	o__Cytophagales	f__Cytophagaceae	g__Fibrella	368.667	361.333	463.333	nosig	nosig
g871	g__Lutibaculum	1495.27	-0.02878	0.226178	-0.12723	0.898758	0.973072	d__Bacteria	k__unclassified_d__Bacteria	p__Proteobacteria	c__Alphaproteobacteria	o__Rhizobiales	f__Rhodobiaceae	g__Lutibaculum	1671.33	1656.67	1154.67	nosig	nosig
g1205	g__Propionispora	162.849	-0.02163	0.176659	-0.12243	0.902558	0.973402	d__Bacteria	k__unclassified_d__Bacteria	p__Firmicutes	c__Negativicutes	o__Selenomonadales	f__Veillonellaceae	g__Propionispora	183.333	182	127.333	nosig	nosig
g1247	g__Psychroserpens	114.54	-0.06429	0.513587	-0.12518	0.900385	0.973402	d__Bacteria	k__unclassified_d__Bacteria	p__Bacteroidetes	c__Flavobacteriia	o__Flavobacteriales	f__Flavobacteriaceae	g__Psychroserpens	96.6667	94	134	nosig	nosig
g1320	g__Runella	1459.78	-0.07534	0.612458	-0.12302	0.902091	0.973402	d__Bacteria	k__unclassified_d__Bacteria	p__Bacteroidetes	c__Cytophagia	o__Cytophagales	f__Cytophagaceae	g__Runella	1246	1214.67	1605.33	nosig	nosig
g1575	g__Thiorhodospira	343.26	0.040914	0.343584	0.119081	0.905211	0.973402	d__Bacteria	k__unclassified_d__Bacteria	p__Proteobacteria	c__Gammaproteobacteria	o__Chromatiales	f__Ectothiorhodospiraceae	g__Thiorhodospira	367.333	380	295.333	nosig	nosig
g158	g__Arhodomonas	970.074	-0.03032	0.256354	-0.11826	0.905861	0.973402	d__Bacteria	k__unclassified_d__Bacteria	p__Proteobacteria	c__Gammaproteobacteria	o__Chromatiales	f__Ectothiorhodospiraceae	g__Arhodomonas	1073.33	1059.33	827.333	nosig	nosig
g1605	g__unclassified_c__Alphaproteobacteria	9490.81	0.023519	0.193978	0.121247	0.903495	0.973402	d__Bacteria	k__unclassified_d__Bacteria	p__Proteobacteria	c__Alphaproteobacteria	o__unclassified_c__Alphaproteobacteria	f__unclassified_c__Alphaproteobacteria	g__unclassified_c__Alphaproteobacteria	9666.67	9914	8587.33	nosig	nosig
g274	g__Candidatus_Brocadia	1576.69	0.021906	0.185544	0.118063	0.906018	0.973402	d__Bacteria	k__unclassified_d__Bacteria	p__Planctomycetes	c__Planctomycetia	o__Candidatus_Brocadiales	f__Candidatus_Brocadiaceae	g__Candidatus_Brocadia	1834	1882.67	1115.33	nosig	nosig
g524	g__Draconibacterium	237.427	-0.07189	0.612909	-0.11729	0.906634	0.973402	d__Bacteria	k__unclassified_d__Bacteria	p__Bacteroidetes	c__Bacteroidia	o__Bacteroidales	f__Prolixibacteraceae	g__Draconibacterium	232.667	227.333	221.333	nosig	nosig
g592	g__Filimonas	3796.81	-0.09629	0.77693	-0.12394	0.901364	0.973402	d__Bacteria	k__unclassified_d__Bacteria	p__Bacteroidetes	c__Sphingobacteriia	o__Sphingobacteriales	f__Chitinophagaceae	g__Filimonas	1848	1773.33	5912.67	nosig	nosig
g807	g__Kurthia	62.7981	0.06162	0.511641	0.120436	0.904137	0.973402	d__Bacteria	k__unclassified_d__Bacteria	p__Firmicutes	c__Bacilli	o__Bacillales	f__Planococcaceae	g__Kurthia	70	73.3333	49.3333	nosig	nosig
g1116	g__Parvularcula	410.882	-0.03743	0.321684	-0.11635	0.907378	0.973446	d__Bacteria	k__unclassified_d__Bacteria	p__Proteobacteria	c__Alphaproteobacteria	o__Parvularculales	f__Parvularculaceae	g__Parvularcula	378	368.667	443.333	nosig	nosig
g10	g__Achromatium	230.729	0.024285	0.211378	0.114887	0.908535	0.973932	d__Bacteria	k__unclassified_d__Bacteria	p__Proteobacteria	c__Gammaproteobacteria	o__Thiotrichales	f__Thiotrichaceae	g__Achromatium	252	259.333	190	nosig	nosig
g1003	g__Natranaerobius	61.4739	0.029515	0.268598	0.109885	0.912501	0.975165	d__Bacteria	k__unclassified_d__Bacteria	p__Firmicutes	c__Clostridia	o__Natranaerobiales	f__Natranaerobiaceae	g__Natranaerobius	79.3333	82	28.6667	nosig	nosig
g1155	g__Phyllobacterium	1323.45	-0.02865	0.256784	-0.11156	0.911173	0.975165	d__Bacteria	k__unclassified_d__Bacteria	p__Proteobacteria	c__Alphaproteobacteria	o__Rhizobiales	f__Phyllobacteriaceae	g__Phyllobacterium	1335.33	1321.33	1235.33	nosig	nosig
g384	g__Citrobacter	122.653	-0.03206	0.285426	-0.11231	0.910577	0.975165	d__Bacteria	k__unclassified_d__Bacteria	p__Proteobacteria	c__Gammaproteobacteria	o__Enterobacteriales	f__Enterobacteriaceae	g__Citrobacter	136.667	135.333	100	nosig	nosig
g699	g__Halocynthiibacter	91.9546	-0.03326	0.301011	-0.11051	0.912006	0.975165	d__Bacteria	k__unclassified_d__Bacteria	p__Proteobacteria	c__Alphaproteobacteria	o__Rhodobacterales	f__Rhodobacteraceae	g__Halocynthiibacter	94	92	88.6667	nosig	nosig
g1548	g__Thermosinus	459.328	0.021631	0.198931	0.108735	0.913412	0.975386	d__Bacteria	k__unclassified_d__Bacteria	p__Firmicutes	c__Negativicutes	o__Selenomonadales	f__Veillonellaceae	g__Thermosinus	511.333	522.667	367.333	nosig	nosig
g1843	g__unclassified_p__Proteobacteria	1091.66	0.026698	0.254481	0.104912	0.916445	0.97635	d__Bacteria	k__unclassified_d__Bacteria	p__Proteobacteria	c__unclassified_p__Proteobacteria	o__unclassified_p__Proteobacteria	f__unclassified_p__Proteobacteria	g__unclassified_p__Proteobacteria	943.333	970	1351.33	nosig	nosig
g507	g__Dialister	96.5132	-0.03058	0.290502	-0.10527	0.916158	0.97635	d__Bacteria	k__unclassified_d__Bacteria	p__Firmicutes	c__Negativicutes	o__Selenomonadales	f__Veillonellaceae	g__Dialister	103.333	102	86.6667	nosig	nosig
g635	g__Geitlerinema	637.465	-0.06015	0.578124	-0.10404	0.917135	0.97635	d__Bacteria	k__unclassified_d__Bacteria	p__Cyanobacteria	c__unclassified_p__Cyanobacteria	o__Oscillatoriales	f__unclassified_o__Oscillatoriales	g__Geitlerinema	529.333	512	837.333	nosig	nosig
g842	g__Leptolinea	370.542	-0.01797	0.170882	-0.10517	0.916243	0.97635	d__Bacteria	k__unclassified_d__Bacteria	p__Chloroflexi	c__Anaerolineae	o__Anaerolineales	f__Anaerolineaceae	g__Leptolinea	444	442.667	249.333	nosig	nosig
g613	g__Formosa	97.3007	-0.06388	0.624933	-0.10223	0.918578	0.977135	d__Bacteria	k__unclassified_d__Bacteria	p__Bacteroidetes	c__Flavobacteriia	o__Flavobacteriales	f__Flavobacteriaceae	g__Formosa	106	104	75.3333	nosig	nosig
g68	g__Alcaligenes	523.939	0.060252	0.598502	0.100671	0.919811	0.977697	d__Bacteria	k__unclassified_d__Bacteria	p__Proteobacteria	c__Betaproteobacteria	o__Burkholderiales	f__Alcaligenaceae	g__Alcaligenes	304.667	319.333	984.667	nosig	nosig
g926	g__Mesorhizobium	104901	-0.04213	0.423243	-0.09953	0.920717	0.977909	d__Bacteria	k__unclassified_d__Bacteria	p__Proteobacteria	c__Alphaproteobacteria	o__Rhizobiales	f__Phyllobacteriaceae	g__Mesorhizobium	100871	98673.3	102197	nosig	nosig
g356	g__Chelativorans	2160.23	-0.02221	0.226836	-0.09792	0.921996	0.978517	d__Bacteria	k__unclassified_d__Bacteria	p__Proteobacteria	c__Alphaproteobacteria	o__Rhizobiales	f__Phyllobacteriaceae	g__Chelativorans	2245.33	2238	1922	nosig	nosig
g1507	g__Thalassobaculum	1207.55	-0.02097	0.219199	-0.09566	0.92379	0.97967	d__Bacteria	k__unclassified_d__Bacteria	p__Proteobacteria	c__Alphaproteobacteria	o__Rhodospirillales	f__Rhodospirillaceae	g__Thalassobaculum	1370	1368	899.333	nosig	nosig
g1237	g__Pseudorhodobacter	543.296	0.022334	0.241515	0.092476	0.92632	0.980101	d__Bacteria	k__unclassified_d__Bacteria	p__Proteobacteria	c__Alphaproteobacteria	o__Rhodobacterales	f__Rhodobacteraceae	g__Pseudorhodobacter	590.667	607.333	432.667	nosig	nosig
g1791	g__unclassified_p__candidate_division_WOR-3	309.367	-0.02089	0.223998	-0.09327	0.925689	0.980101	d__Bacteria	k__unclassified_d__Bacteria	p__candidate_division_WOR-3	c__unclassified_p__candidate_division_WOR-3	o__unclassified_p__candidate_division_WOR-3	f__unclassified_p__candidate_division_WOR-3	g__unclassified_p__candidate_division_WOR-3	352	351.333	232.667	nosig	nosig
g843	g__Leptolyngbya	5761.94	-0.04244	0.453907	-0.09349	0.925515	0.980101	d__Bacteria	k__unclassified_d__Bacteria	p__Cyanobacteria	c__unclassified_p__Cyanobacteria	o__Oscillatoriales	f__unclassified_o__Oscillatoriales	g__Leptolyngbya	5062.67	4960	7008	nosig	nosig
g1145	g__Phascolarctobacterium	135.699	0.024874	0.276471	0.089969	0.928312	0.980711	d__Bacteria	k__unclassified_d__Bacteria	p__Firmicutes	c__Negativicutes	o__Selenomonadales	f__Acidaminococcaceae	g__Phascolarctobacterium	146.667	150.667	114.667	nosig	nosig
g254	g__Caldisericum	81.3311	-0.03009	0.333252	-0.0903	0.928048	0.980711	d__Bacteria	k__unclassified_d__Bacteria	p__Caldiserica	c__Caldisericia	o__Caldisericales	f__Caldisericaceae	g__Caldisericum	95.3333	94.6667	55.3333	nosig	nosig
g1032	g__Nitrosococcus	3760.67	0.024108	0.271418	0.088824	0.929222	0.980924	d__Bacteria	k__unclassified_d__Bacteria	p__Proteobacteria	c__Gammaproteobacteria	o__Chromatiales	f__Chromatiaceae	g__Nitrosococcus	4044.67	4137.33	3269.33	nosig	nosig
g1436	g__Starkeya	2031.97	0.023748	0.286087	0.083009	0.933844	0.982028	d__Bacteria	k__unclassified_d__Bacteria	p__Proteobacteria	c__Alphaproteobacteria	o__Rhizobiales	f__Xanthobacteraceae	g__Starkeya	2281.33	2355.33	1497.33	nosig	nosig
g1587	g__Trichodesmium	223.567	-0.03247	0.397925	-0.08161	0.93496	0.982028	d__Bacteria	k__unclassified_d__Bacteria	p__Cyanobacteria	c__unclassified_p__Cyanobacteria	o__Oscillatoriales	f__unclassified_o__Oscillatoriales	g__Trichodesmium	214.667	212	230	nosig	nosig
g1835	g__unclassified_p__Cyanobacteria	583.692	-0.04097	0.504193	-0.08127	0.935231	0.982028	d__Bacteria	k__unclassified_d__Bacteria	p__Cyanobacteria	c__unclassified_p__Cyanobacteria	o__unclassified_p__Cyanobacteria	f__unclassified_p__Cyanobacteria	g__unclassified_p__Cyanobacteria	476.667	465.333	784.667	nosig	nosig
g432	g__Cyanothece	2033.94	0.038894	0.462717	0.084055	0.933012	0.982028	d__Bacteria	k__unclassified_d__Bacteria	p__Cyanobacteria	c__unclassified_p__Cyanobacteria	o__Chroococcales	f__unclassified_o__Chroococcales	g__Cyanothece	1643.33	1701.33	2634.67	nosig	nosig
g73	g__Algoriphagus	966.182	0.049732	0.586964	0.084728	0.932478	0.982028	d__Bacteria	k__unclassified_d__Bacteria	p__Bacteroidetes	c__Cytophagia	o__Cytophagales	f__Cyclobacteriaceae	g__Algoriphagus	858.667	912	968	nosig	nosig
g750	g__Hymenobacter	3321.68	0.025658	0.298733	0.08589	0.931553	0.982028	d__Bacteria	k__unclassified_d__Bacteria	p__Bacteroidetes	c__Cytophagia	o__Cytophagales	f__Cytophagaceae	g__Hymenobacter	3045.33	3142	3452	nosig	nosig
g887	g__Maribius	69.6495	0.037278	0.449527	0.082928	0.933909	0.982028	d__Bacteria	k__unclassified_d__Bacteria	p__Proteobacteria	c__Alphaproteobacteria	o__Rhodobacterales	f__Rhodobacteraceae	g__Maribius	73.3333	75.3333	60	nosig	nosig
g295	g__Candidatus_Magnetomorum	298.442	-0.02702	0.341234	-0.07917	0.936896	0.983031	d__Bacteria	k__unclassified_d__Bacteria	p__Proteobacteria	c__Deltaproteobacteria	o__Desulfobacterales	f__Desulfobacteraceae	g__Candidatus_Magnetomorum	313.333	311.333	252.667	nosig	nosig
g1833	g__unclassified_p__Chlorobi	1757.11	0.013956	0.180369	0.077375	0.938325	0.983785	d__Bacteria	k__unclassified_d__Bacteria	p__Chlorobi	c__unclassified_p__Chlorobi	o__unclassified_p__Chlorobi	f__unclassified_p__Chlorobi	g__unclassified_p__Chlorobi	2011.33	2060	1289.33	nosig	nosig
g1297	g__Roseivirga	510.707	-0.04529	0.597894	-0.07575	0.939622	0.9844	d__Bacteria	k__unclassified_d__Bacteria	p__Bacteroidetes	c__Cytophagia	o__Cytophagales	f__Flammeovirgaceae	g__Roseivirga	558.667	556.667	388.667	nosig	nosig
g1158	g__Pimelobacter	2586.27	0.017172	0.238863	0.071891	0.942689	0.985025	d__Bacteria	k__unclassified_d__Bacteria	p__Actinobacteria	c__Actinobacteria	o__Propionibacteriales	f__Nocardioidaceae	g__Pimelobacter	2825.33	2904	2118.67	nosig	nosig
g1401	g__Sneathiella	426.488	0.01722	0.241105	0.07142	0.943063	0.985025	d__Bacteria	k__unclassified_d__Bacteria	p__Proteobacteria	c__Alphaproteobacteria	o__Sneathiellales	f__Sneathiellaceae	g__Sneathiella	436	447.333	382.667	nosig	nosig
g1516	g__Thermaerobacter	3337.27	0.015765	0.215317	0.073216	0.941634	0.985025	d__Bacteria	k__unclassified_d__Bacteria	p__Firmicutes	c__Clostridia	o__Clostridiales	f__Clostridiales_Family_XVII._Incertae_Sedis	g__Thermaerobacter	3675.33	3741.33	2766.67	nosig	nosig
g813	g__Labrenzia	1978.03	0.018901	0.26425	0.071528	0.942978	0.985025	d__Bacteria	k__unclassified_d__Bacteria	p__Proteobacteria	c__Alphaproteobacteria	o__Rhodobacterales	f__Rhodobacteraceae	g__Labrenzia	2182	2241.33	1516	nosig	nosig
g187	g__Bacteroides	2214.18	-0.03192	0.465336	-0.0686	0.945306	0.98638	d__Bacteria	k__unclassified_d__Bacteria	p__Bacteroidetes	c__Bacteroidia	o__Bacteroidales	f__Bacteroidaceae	g__Bacteroides	2021.33	2012.67	2274	nosig	nosig
g703	g__Halomonas	2930.35	0.009984	0.146818	0.068001	0.945785	0.98638	d__Bacteria	k__unclassified_d__Bacteria	p__Proteobacteria	c__Gammaproteobacteria	o__Oceanospirillales	f__Halomonadaceae	g__Halomonas	2978.67	3021.33	2771.33	nosig	nosig
g1198	g__Prochlorothrix	178.337	0.021309	0.331479	0.064284	0.948744	0.988088	d__Bacteria	k__unclassified_d__Bacteria	p__Cyanobacteria	c__unclassified_p__Cyanobacteria	o__Prochlorales	f__Prochlorotrichaceae	g__Prochlorothrix	182.667	186	168.667	nosig	nosig
g603	g__Flavobacterium	4042.76	0.0439	0.684323	0.064151	0.94885	0.988088	d__Bacteria	k__unclassified_d__Bacteria	p__Bacteroidetes	c__Flavobacteriia	o__Flavobacteriales	f__Flavobacteriaceae	g__Flavobacterium	2792.67	2962	5084	nosig	nosig
g1114	g__Parvibaculum	2994.47	0.024354	0.395634	0.061556	0.950916	0.988627	d__Bacteria	k__unclassified_d__Bacteria	p__Proteobacteria	c__Alphaproteobacteria	o__Rhizobiales	f__Rhodobiaceae	g__Parvibaculum	2723.33	2782.67	3067.33	nosig	nosig
g1532	g__Thermocrinis	115.379	0.023846	0.392132	0.060812	0.951509	0.988627	d__Bacteria	k__unclassified_d__Bacteria	p__Aquificae	c__Aquificae	o__Aquificales	f__Aquificaceae	g__Thermocrinis	121.333	124	106	nosig	nosig
g707	g__Halotalea	333.778	-0.02014	0.328334	-0.06133	0.9511	0.988627	d__Bacteria	k__unclassified_d__Bacteria	p__Proteobacteria	c__Gammaproteobacteria	o__Oceanospirillales	f__Halomonadaceae	g__Halotalea	347.333	346.667	291.333	nosig	nosig
g1344	g__Salisaeta	346.204	-0.01828	0.3088	-0.05919	0.952802	0.989228	d__Bacteria	k__unclassified_d__Bacteria	p__Bacteroidetes	c__unclassified_p__Bacteroidetes	o__Bacteroidetes_Order_II._Incertae_sedis	f__Rhodothermaceae	g__Salisaeta	423.333	426	214	nosig	nosig
g1055	g__Oceanicaulis	512.583	-0.0165	0.291235	-0.05664	0.95483	0.98985	d__Bacteria	k__unclassified_d__Bacteria	p__Proteobacteria	c__Alphaproteobacteria	o__Rhodobacterales	f__Hyphomonadaceae	g__Oceanicaulis	478	474	541.333	nosig	nosig
g1803	g__unclassified_p__Candidatus_Collierbacteria	56.1418	-0.02303	0.403183	-0.05711	0.954454	0.98985	d__Bacteria	k__unclassified_d__Bacteria	p__Candidatus_Collierbacteria	c__unclassified_p__Candidatus_Collierbacteria	o__unclassified_p__Candidatus_Collierbacteria	f__unclassified_p__Candidatus_Collierbacteria	g__unclassified_p__Candidatus_Collierbacteria	59.3333	58.6667	50.6667	nosig	nosig
g1017	g__Nesiotobacter	203.935	-0.01281	0.315272	-0.04063	0.967591	0.990476	d__Bacteria	k__unclassified_d__Bacteria	p__Proteobacteria	c__Alphaproteobacteria	o__Rhodobacterales	f__Rhodobacteraceae	g__Nesiotobacter	216.667	218	175.333	nosig	nosig
g1030	g__Nitrococcus	1167.85	0.016692	0.345345	0.048335	0.961449	0.990476	d__Bacteria	k__unclassified_d__Bacteria	p__Proteobacteria	c__Gammaproteobacteria	o__Chromatiales	f__Ectothiorhodospiraceae	g__Nitrococcus	1306.67	1330	954	nosig	nosig
g1080	g__Ornatilinea	545.891	0.007874	0.182428	0.043165	0.96557	0.990476	d__Bacteria	k__unclassified_d__Bacteria	p__Chloroflexi	c__Anaerolineae	o__Anaerolineales	f__Anaerolineaceae	g__Ornatilinea	609.333	619.333	434.667	nosig	nosig
g1143	g__Phaeodactylibacter	187.903	-0.01893	0.358846	-0.05276	0.95792	0.990476	d__Bacteria	k__unclassified_d__Bacteria	p__Bacteroidetes	c__Sphingobacteriia	o__Sphingobacteriales	f__Saprospiraceae	g__Phaeodactylibacter	194	194	163.333	nosig	nosig
g1265	g__Rhizomicrobium	17695	0.028798	0.611147	0.047122	0.962416	0.990476	d__Bacteria	k__unclassified_d__Bacteria	p__Proteobacteria	c__Alphaproteobacteria	o__Rhizobiales	f__Hyphomicrobiaceae	g__Rhizomicrobium	13265.3	13462	22030	nosig	nosig
g1311	g__Rubrobacter	14915.9	0.009252	0.1795	0.051542	0.958894	0.990476	d__Bacteria	k__unclassified_d__Bacteria	p__Actinobacteria	c__Rubrobacteria	o__Rubrobacterales	f__Rubrobacteraceae	g__Rubrobacter	15838.7	16030.7	13303.3	nosig	nosig
g1356	g__Scytonema	4437.4	0.029809	0.614252	0.048529	0.961295	0.990476	d__Bacteria	k__unclassified_d__Bacteria	p__Cyanobacteria	c__unclassified_p__Cyanobacteria	o__Nostocales	f__Scytonemataceae	g__Scytonema	3164	3258	6518	nosig	nosig
g1489	g__Tepidicaulis	2301.03	0.014935	0.356057	0.041945	0.966542	0.990476	d__Bacteria	k__unclassified_d__Bacteria	p__Proteobacteria	c__Alphaproteobacteria	o__Rhizobiales	f__Rhodobiaceae	g__Tepidicaulis	2187.33	2220.67	2243.33	nosig	nosig
g1692	g__unclassified_f__Oceanospirillaceae	127.034	0.011747	0.236092	0.049754	0.960318	0.990476	d__Bacteria	k__unclassified_d__Bacteria	p__Proteobacteria	c__Gammaproteobacteria	o__Oceanospirillales	f__Oceanospirillaceae	g__unclassified_f__Oceanospirillaceae	124.667	126.667	124	nosig	nosig
g1743	g__unclassified_o__Bacteroidales	435.541	-0.02132	0.519577	-0.04104	0.967265	0.990476	d__Bacteria	k__unclassified_d__Bacteria	p__Bacteroidetes	c__Bacteroidia	o__Bacteroidales	f__unclassified_o__Bacteroidales	g__unclassified_o__Bacteroidales	428.667	431.333	396	nosig	nosig
g1783	g__unclassified_p__Armatimonadetes	5940.88	-0.00892	0.191307	-0.04662	0.962818	0.990476	d__Bacteria	k__unclassified_d__Bacteria	p__Armatimonadetes	c__unclassified_p__Armatimonadetes	o__unclassified_p__Armatimonadetes	f__unclassified_p__Armatimonadetes	g__unclassified_p__Armatimonadetes	6870	6892.67	4432.67	nosig	nosig
g1806	g__unclassified_p__Candidatus_Daviesbacteria	294.847	0.010978	0.24449	0.044902	0.964185	0.990476	d__Bacteria	k__unclassified_d__Bacteria	p__Candidatus_Daviesbacteria	c__unclassified_p__Candidatus_Daviesbacteria	o__unclassified_p__Candidatus_Daviesbacteria	f__unclassified_p__Candidatus_Daviesbacteria	g__unclassified_p__Candidatus_Daviesbacteria	326.667	334	238.667	nosig	nosig
g209	g__Blastochloris	2465.3	0.012013	0.260545	0.046109	0.963224	0.990476	d__Bacteria	k__unclassified_d__Bacteria	p__Proteobacteria	c__Alphaproteobacteria	o__Rhizobiales	f__Hyphomicrobiaceae	g__Blastochloris	2738.67	2802	1892	nosig	nosig
g27	g__Acinetobacter	1061.14	-0.00773	0.17781	-0.04347	0.96533	0.990476	d__Bacteria	k__unclassified_d__Bacteria	p__Proteobacteria	c__Gammaproteobacteria	o__Pseudomonadales	f__Moraxellaceae	g__Acinetobacter	973.333	975.333	1182	nosig	nosig
g628	g__Gaiella	57866.5	0.009445	0.204998	0.046074	0.963251	0.990476	d__Bacteria	k__unclassified_d__Bacteria	p__Actinobacteria	c__Rubrobacteria	o__Gaiellales	f__Gaiellaceae	g__Gaiella	62930.7	63649.3	49372	nosig	nosig
g727	g__Herpetosiphon	2008.15	0.008375	0.163869	0.051107	0.959241	0.990476	d__Bacteria	k__unclassified_d__Bacteria	p__Chloroflexi	c__Chloroflexia	o__Herpetosiphonales	f__Herpetosiphonaceae	g__Herpetosiphon	2258.67	2301.33	1554	nosig	nosig
g836	g__Leisingera	634.038	-0.00951	0.228533	-0.0416	0.966814	0.990476	d__Bacteria	k__unclassified_d__Bacteria	p__Proteobacteria	c__Alphaproteobacteria	o__Rhodobacterales	f__Rhodobacteraceae	g__Leisingera	713.333	714.667	474	nosig	nosig
g1208	g__Prosthecomicrobium	3470.8	0.006213	0.165011	0.037652	0.969965	0.991121	d__Bacteria	k__unclassified_d__Bacteria	p__Proteobacteria	c__Alphaproteobacteria	o__Rhizobiales	f__Hyphomicrobiaceae	g__Prosthecomicrobium	3680.67	3719.33	2956.67	nosig	nosig
g15	g__Acidihalobacter	977.707	-0.01665	0.44831	-0.03715	0.970369	0.991121	d__Bacteria	k__unclassified_d__Bacteria	p__Proteobacteria	c__Gammaproteobacteria	o__Chromatiales	f__Ectothiorhodospiraceae	g__Acidihalobacter	1042	1035.33	921.333	nosig	nosig
g1660	g__unclassified_f__Eggerthellaceae	132.941	0.010305	0.26902	0.038306	0.969443	0.991121	d__Bacteria	k__unclassified_d__Bacteria	p__Actinobacteria	c__Coriobacteriia	o__Eggerthellales	f__Eggerthellaceae	g__unclassified_f__Eggerthellaceae	138	140	126.667	nosig	nosig
g1699	g__unclassified_f__Pelagibacteraceae	73.8548	-0.01501	0.436482	-0.03439	0.972566	0.992634	d__Bacteria	k__unclassified_d__Bacteria	p__Proteobacteria	c__Alphaproteobacteria	o__Pelagibacterales	f__Pelagibacteraceae	g__unclassified_f__Pelagibacteraceae	85.3333	86	51.3333	nosig	nosig
g1649	g__unclassified_f__Clostridiaceae	259.066	0.006756	0.235709	0.028661	0.977135	0.995433	d__Bacteria	k__unclassified_d__Bacteria	p__Firmicutes	c__Clostridia	o__Clostridiales	f__Clostridiaceae	g__unclassified_f__Clostridiaceae	284	290	208.667	nosig	nosig
g172	g__Aurantimonas	1191.37	0.017645	0.624662	0.028247	0.977465	0.995433	d__Bacteria	k__unclassified_d__Bacteria	p__Proteobacteria	c__Alphaproteobacteria	o__Rhizobiales	f__Aurantimonadaceae	g__Aurantimonas	926	945.333	1360.67	nosig	nosig
g521	g__Domibacillus	142.123	-0.00636	0.221695	-0.02868	0.977122	0.995433	d__Bacteria	k__unclassified_d__Bacteria	p__Firmicutes	c__Bacilli	o__Bacillales	f__Bacillaceae	g__Domibacillus	159.333	160	110.667	nosig	nosig
g1164	g__Planktomarina	111.364	0.007222	0.29222	0.024715	0.980282	0.996951	d__Bacteria	k__unclassified_d__Bacteria	p__Proteobacteria	c__Alphaproteobacteria	o__Rhodobacterales	f__Rhodobacteraceae	g__Planktomarina	110.667	112.667	110	nosig	nosig
g698	g__Halobacteroides	88.6933	-0.00968	0.393724	-0.02457	0.980395	0.996951	d__Bacteria	k__unclassified_d__Bacteria	p__Firmicutes	c__Clostridia	o__Halanaerobiales	f__Halobacteroidaceae	g__Halobacteroides	106	104.667	58.6667	nosig	nosig
g1045	g__Nonlabens	60.4811	0.012674	0.564504	0.022452	0.982088	0.997208	d__Bacteria	k__unclassified_d__Bacteria	p__Bacteroidetes	c__Flavobacteriia	o__Flavobacteriales	f__Flavobacteriaceae	g__Nonlabens	61.3333	62.6667	54.6667	nosig	nosig
g1314	g__Ruegeria	1135.48	-0.00508	0.2233	-0.02277	0.981836	0.997208	d__Bacteria	k__unclassified_d__Bacteria	p__Proteobacteria	c__Alphaproteobacteria	o__Rhodobacterales	f__Rhodobacteraceae	g__Ruegeria	1272.67	1280	856	nosig	nosig
g1131	g__Pelodictyon	208.2	0.006935	0.351047	0.019757	0.984238	0.99741	d__Bacteria	k__unclassified_d__Bacteria	p__Chlorobi	c__Chlorobia	o__Chlorobiales	f__Chlorobiaceae	g__Pelodictyon	218	222.667	182.667	nosig	nosig
g1689	g__unclassified_f__Nocardioidaceae	1862.72	0.002979	0.157666	0.018895	0.984925	0.99741	d__Bacteria	k__unclassified_d__Bacteria	p__Actinobacteria	c__Actinobacteria	o__Propionibacteriales	f__Nocardioidaceae	g__unclassified_f__Nocardioidaceae	2038	2059.33	1551.33	nosig	nosig
g1762	g__unclassified_o__Oscillatoriales	1055.45	-0.00861	0.462881	-0.01859	0.985168	0.99741	d__Bacteria	k__unclassified_d__Bacteria	p__Cyanobacteria	c__unclassified_p__Cyanobacteria	o__Oscillatoriales	f__unclassified_o__Oscillatoriales	g__unclassified_o__Oscillatoriales	972	974.667	1191.33	nosig	nosig
g1790	g__unclassified_p__candidate_division_NC10	4735.59	-0.00652	0.31392	-0.02077	0.983427	0.99741	d__Bacteria	k__unclassified_d__Bacteria	p__candidate_division_NC10	c__unclassified_p__candidate_division_NC10	o__unclassified_p__candidate_division_NC10	f__unclassified_p__candidate_division_NC10	g__unclassified_p__candidate_division_NC10	5964.67	6038.67	2627.33	nosig	nosig
g533	g__Effusibacillus	505.372	0.004337	0.247191	0.017544	0.986003	0.997527	d__Bacteria	k__unclassified_d__Bacteria	p__Firmicutes	c__Bacilli	o__Bacillales	f__Alicyclobacillaceae	g__Effusibacillus	584.667	592	374.667	nosig	nosig
g839	g__Lentibacillus	61.7654	0.00505	0.326469	0.015468	0.987659	0.997744	d__Bacteria	k__unclassified_d__Bacteria	p__Firmicutes	c__Bacilli	o__Bacillales	f__Bacillaceae	g__Lentibacillus	69.3333	70	47.3333	nosig	nosig
g957	g__Micavibrio	192.464	0.00346	0.222827	0.015528	0.987611	0.997744	d__Bacteria	k__unclassified_d__Bacteria	p__Proteobacteria	c__Alphaproteobacteria	o__unclassified_c__Alphaproteobacteria	f__unclassified_c__Alphaproteobacteria	g__Micavibrio	182.667	184.667	209.333	nosig	nosig
g1044	g__Nodularia	328.039	0.009257	0.781328	0.011848	0.990547	0.998401	d__Bacteria	k__unclassified_d__Bacteria	p__Cyanobacteria	c__unclassified_p__Cyanobacteria	o__Nostocales	f__Nostocaceae	g__Nodularia	172.667	174.667	597.333	nosig	nosig
g105	g__Aminiphilus	186.48	-0.00095	0.226462	-0.00421	0.996639	0.998401	d__Bacteria	k__unclassified_d__Bacteria	p__Synergistetes	c__Synergistia	o__Synergistales	f__Synergistaceae	g__Aminiphilus	210.667	212.667	140	nosig	nosig
g1163	g__Planctopirus	469.181	0.000863	0.176736	0.004885	0.996102	0.998401	d__Bacteria	k__unclassified_d__Bacteria	p__Planctomycetes	c__Planctomycetia	o__Planctomycetales	f__Planctomycetaceae	g__Planctopirus	520	526	368	nosig	nosig
g1223	g__Pseudodonghicola	118.09	0.001286	0.298278	0.004313	0.996559	0.998401	d__Bacteria	k__unclassified_d__Bacteria	p__Proteobacteria	c__Alphaproteobacteria	o__Rhodobacterales	f__Rhodobacteraceae	g__Pseudodonghicola	126.667	128	96	nosig	nosig
g1424	g__Spirosoma	3698.23	0.001438	0.49467	0.002908	0.99768	0.998401	d__Bacteria	k__unclassified_d__Bacteria	p__Bacteroidetes	c__Cytophagia	o__Cytophagales	f__Cytophagaceae	g__Spirosoma	2931.33	2992	4370	nosig	nosig
g1464	g__Sulfurovum	98.8431	0.003098	0.447459	0.006923	0.994476	0.998401	d__Bacteria	k__unclassified_d__Bacteria	p__Proteobacteria	c__Epsilonproteobacteria	o__unclassified_c__Epsilonproteobacteria	f__unclassified_c__Epsilonproteobacteria	g__Sulfurovum	114.667	118	72.6667	nosig	nosig
g1711	g__unclassified_f__Propionibacteriaceae	95.9834	0.001882	0.308985	0.006092	0.995139	0.998401	d__Bacteria	k__unclassified_d__Bacteria	p__Actinobacteria	c__Actinobacteria	o__Propionibacteriales	f__Propionibacteriaceae	g__unclassified_f__Propionibacteriaceae	103.333	104.667	83.3333	nosig	nosig
g1829	g__unclassified_p__Candidatus_Woesebacteria	372.93	0.001623	0.243991	0.006651	0.994694	0.998401	d__Bacteria	k__unclassified_d__Bacteria	p__Candidatus_Woesebacteria	c__unclassified_p__Candidatus_Woesebacteria	o__unclassified_p__Candidatus_Woesebacteria	f__unclassified_p__Candidatus_Woesebacteria	g__unclassified_p__Candidatus_Woesebacteria	386	391.333	353.333	nosig	nosig
g1830	g__unclassified_p__Candidatus_Wolfebacteria	101.116	-0.00294	0.415193	-0.00709	0.994346	0.998401	d__Bacteria	k__unclassified_d__Bacteria	p__Candidatus_Wolfebacteria	c__unclassified_p__Candidatus_Wolfebacteria	o__unclassified_p__Candidatus_Wolfebacteria	f__unclassified_p__Candidatus_Wolfebacteria	g__unclassified_p__Candidatus_Wolfebacteria	110	111.333	90.6667	nosig	nosig
g278	g__Candidatus_Contendobacter	2104.16	-0.00061	0.194711	-0.00313	0.997503	0.998401	d__Bacteria	k__unclassified_d__Bacteria	p__Proteobacteria	c__Gammaproteobacteria	o__unclassified_c__Gammaproteobacteria	f__Competibacteraceae	g__Candidatus_Contendobacter	2160.67	2171.33	2008	nosig	nosig
g49	g__Aequorivita	79.4089	0.003103	0.501973	0.006182	0.995068	0.998401	d__Bacteria	k__unclassified_d__Bacteria	p__Bacteroidetes	c__Flavobacteriia	o__Flavobacteriales	f__Flavobacteriaceae	g__Aequorivita	72	74	83.3333	nosig	nosig
g511	g__Dictyoglomus	211.882	0.003047	0.247366	0.01232	0.990171	0.998401	d__Bacteria	k__unclassified_d__Bacteria	p__Dictyoglomi	c__Dictyoglomia	o__Dictyoglomales	f__Dictyoglomaceae	g__Dictyoglomus	242	244	158.667	nosig	nosig
g556	g__Epilithonimonas	86.6625	-0.00722	0.898337	-0.00804	0.993585	0.998401	d__Bacteria	k__unclassified_d__Bacteria	p__Bacteroidetes	c__Flavobacteriia	o__Flavobacteriales	f__Flavobacteriaceae	g__Epilithonimonas	64.6667	66.6667	99.3333	nosig	nosig
g852	g__Levilinea	842.361	-0.00024	0.195586	-0.00122	0.999025	0.999025	d__Bacteria	k__unclassified_d__Bacteria	p__Chloroflexi	c__Anaerolineae	o__Anaerolineales	f__Anaerolineaceae	g__Levilinea	962.667	972.667	640.667	nosig	nosig
g01	g__Abiotrophia	4.18169	-0.40937	1.15975	-0.35299	0.724099	NA	d__Bacteria	k__unclassified_d__Bacteria	p__Firmicutes	c__Bacilli	o__Lactobacillales	f__Aerococcaceae	g__Abiotrophia	6	4.66667	2.66667	nosig	nosig
g09	g__Acholeplasma	11.9268	0.08415	0.90786	0.092691	0.926149	NA	d__Bacteria	k__unclassified_d__Bacteria	p__Tenericutes	c__Mollicutes	o__Acholeplasmatales	f__Acholeplasmataceae	g__Acholeplasma	9.33333	10	16	nosig	nosig
g1002	g__Nannocystis	48.8016	-0.10224	0.642807	-0.15905	0.873629	NA	d__Bacteria	k__unclassified_d__Bacteria	p__Proteobacteria	c__Deltaproteobacteria	o__Myxococcales	f__Nannocystaceae	g__Nannocystis	48	44.6667	54.6667	nosig	nosig
g1004	g__Naumannella	0.420818	-2.86666	3.97285	-0.72156	0.470563	NA	d__Bacteria	k__unclassified_d__Bacteria	p__Actinobacteria	c__Actinobacteria	o__Propionibacteriales	f__Propionibacteriaceae	g__Naumannella	1.33333	0	0	nosig	nosig
g1005	g__Nautella	17.464	0.559817	0.662729	0.844714	0.398271	NA	d__Bacteria	k__unclassified_d__Bacteria	p__Proteobacteria	c__Alphaproteobacteria	o__Rhodobacterales	f__Rhodobacteraceae	g__Nautella	10.6667	16	23.3333	nosig	nosig
g1006	g__Nautilia	25.3365	-0.20463	0.621962	-0.32901	0.742149	NA	d__Bacteria	k__unclassified_d__Bacteria	p__Proteobacteria	c__Epsilonproteobacteria	o__Nautiliales	f__Nautiliaceae	g__Nautilia	32.6667	28.6667	16.6667	nosig	nosig
g1007	g__Necropsobacter	16.813	-0.7328	0.552024	-1.32747	0.184353	NA	d__Bacteria	k__unclassified_d__Bacteria	p__Proteobacteria	c__Gammaproteobacteria	o__Pasteurellales	f__Pasteurellaceae	g__Necropsobacter	24	14.6667	13.3333	nosig	nosig
g1008	g__Negativicoccus	16.68	1.15135	0.698673	1.64791	0.099372	NA	d__Bacteria	k__unclassified_d__Bacteria	p__Firmicutes	c__Negativicutes	o__Selenomonadales	f__Veillonellaceae	g__Negativicoccus	14.6667	33.3333	4.66667	nosig	nosig
g1010	g__Neochlamydia	38.8704	-0.08657	0.494428	-0.17509	0.861012	NA	d__Bacteria	k__unclassified_d__Bacteria	p__Chlamydiae	c__Chlamydiia	o__Chlamydiales	f__Parachlamydiaceae	g__Neochlamydia	36.6667	34.6667	44.6667	nosig	nosig
g1012	g__Neorickettsia	11.3186	0.129479	1.11844	0.115768	0.907837	NA	d__Bacteria	k__unclassified_d__Bacteria	p__Proteobacteria	c__Alphaproteobacteria	o__Rickettsiales	f__Anaplasmataceae	g__Neorickettsia	8.66667	9.33333	15.3333	nosig	nosig
g1016	g__Nereida	31.8821	-0.14107	0.598058	-0.23588	0.813525	NA	d__Bacteria	k__unclassified_d__Bacteria	p__Proteobacteria	c__Alphaproteobacteria	o__Rhodobacterales	f__Rhodobacteraceae	g__Nereida	38.6667	35.3333	20	nosig	nosig
g102	g__Altibacter	35.5251	0.179291	0.378203	0.47406	0.635457	NA	d__Bacteria	k__unclassified_d__Bacteria	p__Bacteroidetes	c__Flavobacteriia	o__Flavobacteriales	f__Flavobacteriaceae	g__Altibacter	40	46	22.6667	nosig	nosig
g1023	g__Nitratifractor	21.9121	-0.29619	0.776694	-0.38135	0.702941	NA	d__Bacteria	k__unclassified_d__Bacteria	p__Proteobacteria	c__Epsilonproteobacteria	o__Campylobacterales	f__unclassified_o__Campylobacterales	g__Nitratifractor	28.6667	23.3333	14.6667	nosig	nosig
g1025	g__Nitratiruptor	40.7346	-0.1025	0.456183	-0.2247	0.822215	NA	d__Bacteria	k__unclassified_d__Bacteria	p__Proteobacteria	c__Epsilonproteobacteria	o__unclassified_c__Epsilonproteobacteria	f__unclassified_c__Epsilonproteobacteria	g__Nitratiruptor	48.6667	45.3333	27.3333	nosig	nosig
g1028	g__Nitritalea	40.5712	-0.791	0.640219	-1.23551	0.216641	NA	d__Bacteria	k__unclassified_d__Bacteria	p__Bacteroidetes	c__Cytophagia	o__Cytophagales	f__Cyclobacteriaceae	g__Nitritalea	42.6667	25.3333	46	nosig	nosig
g103	g__Alysiella	5.75528	0.852556	1.09023	0.781996	0.434217	NA	d__Bacteria	k__unclassified_d__Bacteria	p__Proteobacteria	c__Betaproteobacteria	o__Neisseriales	f__Neisseriaceae	g__Alysiella	4	7.33333	6	nosig	nosig
g1035	g__Nitrosovibrio	7.16888	-0.15493	1.12826	-0.13731	0.890783	NA	d__Bacteria	k__unclassified_d__Bacteria	p__Proteobacteria	c__Betaproteobacteria	o__Nitrosomonadales	f__Nitrosomonadaceae	g__Nitrosovibrio	10.6667	9.33333	2	nosig	nosig
g1047	g__Nosocomiicoccus	4.92407	-0.02388	1.21382	-0.01968	0.984301	NA	d__Bacteria	k__unclassified_d__Bacteria	p__Firmicutes	c__Bacilli	o__Bacillales	f__Staphylococcaceae	g__Nosocomiicoccus	6.66667	6.66667	2	nosig	nosig
g1052	g__Obesumbacterium	3.68392	0.009274	1.14878	0.008073	0.993559	NA	d__Bacteria	k__unclassified_d__Bacteria	p__Proteobacteria	c__Gammaproteobacteria	o__Enterobacteriales	f__Enterobacteriaceae	g__Obesumbacterium	4	4	3.33333	nosig	nosig
g1066	g__Oenococcus	6.76224	2.12698	1.20687	1.7624	0.078002	NA	d__Bacteria	k__unclassified_d__Bacteria	p__Firmicutes	c__Bacilli	o__Lactobacillales	f__Leuconostocaceae	g__Oenococcus	1.33333	6	13.3333	nosig	nosig
g1070	g__Oleispira	53.227	-0.21353	0.376797	-0.56669	0.570928	NA	d__Bacteria	k__unclassified_d__Bacteria	p__Proteobacteria	c__Gammaproteobacteria	o__Oceanospirillales	f__Oceanospirillaceae	g__Oleispira	69.3333	60.6667	35.3333	nosig	nosig
g1071	g__Oligella	35.8632	0.410091	0.450633	0.910032	0.362805	NA	d__Bacteria	k__unclassified_d__Bacteria	p__Proteobacteria	c__Betaproteobacteria	o__Burkholderiales	f__Alcaligenaceae	g__Oligella	34.6667	46.6667	26	nosig	nosig
g1074	g__Olleya	28.0582	0.039254	0.56903	0.068984	0.945002	NA	d__Bacteria	k__unclassified_d__Bacteria	p__Bacteroidetes	c__Flavobacteriia	o__Flavobacteriales	f__Flavobacteriaceae	g__Olleya	27.3333	28.6667	27.3333	nosig	nosig
g1078	g__Oribacterium	39.7102	0.331717	0.535557	0.619386	0.535662	NA	d__Bacteria	k__unclassified_d__Bacteria	p__Firmicutes	c__Clostridia	o__Clostridiales	f__Lachnospiraceae	g__Oribacterium	46	59.3333	17.3333	nosig	nosig
g1079	g__Orientia	9.4329	-0.44567	1.08407	-0.41111	0.68099	NA	d__Bacteria	k__unclassified_d__Bacteria	p__Proteobacteria	c__Alphaproteobacteria	o__Rickettsiales	f__Rickettsiaceae	g__Orientia	7.33333	5.33333	14	nosig	nosig
g1083	g__Ornithobacterium	14.9375	-0.27184	0.656461	-0.4141	0.678802	NA	d__Bacteria	k__unclassified_d__Bacteria	p__Bacteroidetes	c__Flavobacteriia	o__Flavobacteriales	f__Flavobacteriaceae	g__Ornithobacterium	16.6667	14	14	nosig	nosig
g1084	g__Oscillatoria	3784.78	0.145428	0.758883	0.191635	NA	NA	d__Bacteria	k__unclassified_d__Bacteria	p__Cyanobacteria	c__unclassified_p__Cyanobacteria	o__Oscillatoriales	f__unclassified_o__Oscillatoriales	g__Oscillatoria	1850.67	2059.33	6946.67	nosig	nosig
g1106	g__Paraliobacillus	8.44387	-0.93042	0.708041	-1.31407	0.188821	NA	d__Bacteria	k__unclassified_d__Bacteria	p__Firmicutes	c__Bacilli	o__Bacillales	f__Bacillaceae	g__Paraliobacillus	14	7.33333	4.66667	nosig	nosig
g111	g__Amphibacillus	37.813	0.337717	0.572196	0.590213	0.555048	NA	d__Bacteria	k__unclassified_d__Bacteria	p__Firmicutes	c__Bacilli	o__Bacillales	f__Bacillaceae	g__Amphibacillus	36	45.3333	34	nosig	nosig
g1110	g__Pararhizobium	1.35665	-1.0497	2.70065	-0.38868	0.697511	NA	d__Bacteria	k__unclassified_d__Bacteria	p__Proteobacteria	c__Alphaproteobacteria	o__Rhizobiales	f__Rhizobiaceae	g__Pararhizobium	1.33333	0.666667	2	nosig	nosig
g1112	g__Parascardovia	0.843103	-3.869	3.93988	-0.98201	0.326095	NA	d__Bacteria	k__unclassified_d__Bacteria	p__Actinobacteria	c__Actinobacteria	o__Bifidobacteriales	f__Bifidobacteriaceae	g__Parascardovia	2.66667	0	0	nosig	nosig
g1113	g__Parasutterella	42.7382	-0.50048	0.322359	-1.55257	0.120526	NA	d__Bacteria	k__unclassified_d__Bacteria	p__Proteobacteria	c__Betaproteobacteria	o__Burkholderiales	f__Sutterellaceae	g__Parasutterella	65.3333	46.6667	20.6667	nosig	nosig
g1115	g__Parvimonas	6.54968	-1.10188	0.865799	-1.27267	0.203133	NA	d__Bacteria	k__unclassified_d__Bacteria	p__Firmicutes	c__Tissierellia	o__Tissierellales	f__Peptoniphilaceae	g__Parvimonas	10	4.66667	5.33333	nosig	nosig
g1117	g__Pasteurella	36.1564	-0.98919	0.529039	-1.86978	0.061514	NA	d__Bacteria	k__unclassified_d__Bacteria	p__Proteobacteria	c__Gammaproteobacteria	o__Pasteurellales	f__Pasteurellaceae	g__Pasteurella	48.6667	24.6667	36	nosig	nosig
g1120	g__Paucimonas	0.420818	-2.86666	3.97285	-0.72156	0.470563	NA	d__Bacteria	k__unclassified_d__Bacteria	p__Proteobacteria	c__Betaproteobacteria	o__Burkholderiales	f__Burkholderiaceae	g__Paucimonas	1.33333	0	0	nosig	nosig
g1123	g__Pediococcus	45.5506	0.730464	0.388861	1.87847	0.060317	NA	d__Bacteria	k__unclassified_d__Bacteria	p__Firmicutes	c__Bacilli	o__Lactobacillales	f__Lactobacillaceae	g__Pediococcus	38	63.3333	38.6667	nosig	nosig
g1124	g__Pedobacter	18512.8	2.12532	0.984364	2.15908	NA	NA	d__Bacteria	k__unclassified_d__Bacteria	p__Bacteroidetes	c__Sphingobacteriia	o__Sphingobacteriales	f__Sphingobacteriaceae	g__Pedobacter	5916	27077.3	19180	nosig	nosig
g1125	g__Pedomicrobium	1.70129	-2.86886	2.43688	-1.17727	0.239088	NA	d__Bacteria	k__unclassified_d__Bacteria	p__Proteobacteria	c__Alphaproteobacteria	o__Rhizobiales	f__Hyphomicrobiaceae	g__Pedomicrobium	1.33333	0	3.33333	nosig	nosig
g1129	g__Pelistega	32.8989	0.001996	0.491549	0.00406	0.99676	NA	d__Bacteria	k__unclassified_d__Bacteria	p__Proteobacteria	c__Betaproteobacteria	o__Burkholderiales	f__Alcaligenaceae	g__Pelistega	28	28	40.6667	nosig	nosig
g1137	g__Peptostreptococcus	21.8419	0.227991	0.667954	0.341327	0.732857	NA	d__Bacteria	k__unclassified_d__Bacteria	p__Firmicutes	c__Clostridia	o__Clostridiales	f__Peptostreptococcaceae	g__Peptostreptococcus	18	21.3333	25.3333	nosig	nosig
g1141	g__Petrotoga	17.3498	-0.48561	0.798201	-0.60838	0.542934	NA	d__Bacteria	k__unclassified_d__Bacteria	p__Thermotogae	c__Thermotogae	o__Petrotogales	f__unclassified_o__Petrotogales	g__Petrotoga	24.6667	18	10.6667	nosig	nosig
g1146	g__Phaseolibacter	6.71459	-3.08932	1.35376	-2.28203	0.022487	NA	d__Bacteria	k__unclassified_d__Bacteria	p__Proteobacteria	c__Gammaproteobacteria	o__Enterobacteriales	f__Enterobacteriaceae	g__Phaseolibacter	16.6667	2	2.66667	nosig	nosig
g1148	g__Phocaeicola	20.3977	-0.13288	1.06352	-0.12494	0.900567	NA	d__Bacteria	k__unclassified_d__Bacteria	p__Bacteroidetes	c__Bacteroidia	o__Bacteroidales	f__unclassified_o__Bacteroidales	g__Phocaeicola	10	9.33333	31.3333	nosig	nosig
g115	g__Anabaena	1294.92	0.216799	0.672913	0.32218	NA	NA	d__Bacteria	k__unclassified_d__Bacteria	p__Cyanobacteria	c__unclassified_p__Cyanobacteria	o__Nostocales	f__Nostocaceae	g__Anabaena	824	967.333	1988	nosig	nosig
g1156	g__Pigmentiphaga	1.18531	-1.8519	4.03919	-0.45848	0.646606	NA	d__Bacteria	k__unclassified_d__Bacteria	p__Proteobacteria	c__Betaproteobacteria	o__Burkholderiales	f__Alcaligenaceae	g__Pigmentiphaga	0.666667	0	2.66667	nosig	nosig
g1157	g__Pilimelia	3.81404	3.43667	1.537	2.23596	0.025355	NA	d__Bacteria	k__unclassified_d__Bacteria	p__Actinobacteria	c__Actinobacteria	o__Micromonosporales	f__Micromonosporaceae	g__Pilimelia	0.666667	7.33333	4	nosig	nosig
g1160	g__Piscinibacter	0.207932	-1.85193	4.03919	-0.45849	0.6466	NA	d__Bacteria	k__unclassified_d__Bacteria	p__Proteobacteria	c__Betaproteobacteria	o__Burkholderiales	f__unclassified_o__Burkholderiales	g__Piscinibacter	0.666667	0	0	nosig	nosig
g1161	g__Piscirickettsia	30.224	0.652403	0.572241	1.14009	0.254251	NA	d__Bacteria	k__unclassified_d__Bacteria	p__Proteobacteria	c__Gammaproteobacteria	o__Thiotrichales	f__Piscirickettsiaceae	g__Piscirickettsia	26.6667	42	25.3333	nosig	nosig
g1165	g__Planktothricoides	321.289	0.026768	0.67118	0.039882	NA	NA	d__Bacteria	k__unclassified_d__Bacteria	p__Cyanobacteria	c__unclassified_p__Cyanobacteria	o__Oscillatoriales	f__unclassified_o__Oscillatoriales	g__Planktothricoides	236	241.333	464.667	nosig	nosig
g1167	g__Planobispora	40.2884	1.05857	0.515496	2.0535	0.040024	NA	d__Bacteria	k__unclassified_d__Bacteria	p__Actinobacteria	c__Actinobacteria	o__Streptosporangiales	f__Streptosporangiaceae	g__Planobispora	24	50	46	nosig	nosig
g117	g__Anaerobacillus	45.5124	0.179518	0.57507	0.312168	0.754913	NA	d__Bacteria	k__unclassified_d__Bacteria	p__Firmicutes	c__Bacilli	o__Bacillales	f__Bacillaceae	g__Anaerobacillus	50.6667	57.3333	33.3333	nosig	nosig
g1171	g__Planotetraspora	9.19708	-0.24286	0.761073	-0.3191	0.74965	NA	d__Bacteria	k__unclassified_d__Bacteria	p__Actinobacteria	c__Actinobacteria	o__Streptosporangiales	f__Streptosporangiaceae	g__Planotetraspora	8.66667	7.33333	12	nosig	nosig
g1172	g__Plantactinospora	0.617276	3.40979	3.95162	0.862886	0.3882	NA	d__Bacteria	k__unclassified_d__Bacteria	p__Actinobacteria	c__Actinobacteria	o__Micromonosporales	f__Micromonosporaceae	g__Plantactinospora	0	2	0	nosig	nosig
g1176	g__Plesiomonas	40.2618	-0.84697	0.437082	-1.93779	0.052649	NA	d__Bacteria	k__unclassified_d__Bacteria	p__Proteobacteria	c__Gammaproteobacteria	o__Enterobacteriales	f__Enterobacteriaceae	g__Plesiomonas	56.6667	32	35.3333	nosig	nosig
g1178	g__Pluralibacter	54.2155	-0.05665	0.303732	-0.18651	0.852043	NA	d__Bacteria	k__unclassified_d__Bacteria	p__Proteobacteria	c__Gammaproteobacteria	o__Enterobacteriales	f__Enterobacteriaceae	g__Pluralibacter	50	48.6667	60.6667	nosig	nosig
g1181	g__Polyangium	5.86313	-3.30235	1.5359	-2.15011	0.031546	NA	d__Bacteria	k__unclassified_d__Bacteria	p__Proteobacteria	c__Deltaproteobacteria	o__Myxococcales	f__Polyangiaceae	g__Polyangium	12.6667	1.33333	4.66667	nosig	nosig
g1183	g__Polymorphospora	7.34739	-0.84821	1.17739	-0.72042	0.471268	NA	d__Bacteria	k__unclassified_d__Bacteria	p__Actinobacteria	c__Actinobacteria	o__Micromonosporales	f__Micromonosporaceae	g__Polymorphospora	13.3333	7.33333	2.66667	nosig	nosig
g119	g__Anaerobiospirillum	3.32285	-1.50912	1.33703	-1.12871	0.25902	NA	d__Bacteria	k__unclassified_d__Bacteria	p__Proteobacteria	c__Gammaproteobacteria	o__Aeromonadales	f__Succinivibrionaceae	g__Anaerobiospirillum	7.33333	2.66667	0.666667	nosig	nosig
g1193	g__Pragia	32.4715	-1.63426	0.820654	-1.99141	0.046436	NA	d__Bacteria	k__unclassified_d__Bacteria	p__Proteobacteria	c__Gammaproteobacteria	o__Enterobacteriales	f__Enterobacteriaceae	g__Pragia	24.6667	8	55.3333	nosig	nosig
g1197	g__Prochloron	7.39952	-0.50018	0.867583	-0.57652	0.564261	NA	d__Bacteria	k__unclassified_d__Bacteria	p__Cyanobacteria	c__unclassified_p__Cyanobacteria	o__Prochlorales	f__Prochloraceae	g__Prochloron	12	8.66667	2.66667	nosig	nosig
g12	g__Acidaminococcus	53.7645	0.185749	0.427417	0.434585	0.663864	NA	d__Bacteria	k__unclassified_d__Bacteria	p__Firmicutes	c__Negativicutes	o__Selenomonadales	f__Acidaminococcaceae	g__Acidaminococcus	56.6667	65.3333	44	nosig	nosig
g120	g__Anaerococcus	27.2269	1.02571	0.719497	1.42559	0.153988	NA	d__Bacteria	k__unclassified_d__Bacteria	p__Firmicutes	c__Tissierellia	o__Tissierellales	f__Peptoniphilaceae	g__Anaerococcus	17.3333	36	30	nosig	nosig
g1206	g__Prosthecobacter	7.39527	0.634115	0.960163	0.660424	0.508982	NA	d__Bacteria	k__unclassified_d__Bacteria	p__Verrucomicrobia	c__Verrucomicrobiae	o__Verrucomicrobiales	f__Verrucomicrobiaceae	g__Prosthecobacter	6.66667	10.6667	4.66667	nosig	nosig
g1209	g__Proteiniclasticum	14.7407	-0.46257	0.475094	-0.97365	0.330232	NA	d__Bacteria	k__unclassified_d__Bacteria	p__Firmicutes	c__Clostridia	o__Clostridiales	f__Clostridiaceae	g__Proteiniclasticum	20	14.6667	10.6667	nosig	nosig
g121	g__Anaerofustis	11.6657	-1.48594	0.566399	-2.62348	0.008704	NA	d__Bacteria	k__unclassified_d__Bacteria	p__Firmicutes	c__Clostridia	o__Clostridiales	f__Eubacteriaceae	g__Anaerofustis	26	9.33333	1.33333	nosig	nosig
g1211	g__Proteocatella	11.091	-0.32599	0.836378	-0.38977	0.696708	NA	d__Bacteria	k__unclassified_d__Bacteria	p__Firmicutes	c__Clostridia	o__Clostridiales	f__unclassified_o__Clostridiales	g__Proteocatella	13.3333	10.6667	8.66667	nosig	nosig
g1212	g__Proteus	39.1061	0.319807	0.717925	0.44546	0.655988	NA	d__Bacteria	k__unclassified_d__Bacteria	p__Proteobacteria	c__Gammaproteobacteria	o__Enterobacteriales	f__Enterobacteriaceae	g__Proteus	30	37.3333	44.6667	nosig	nosig
g122	g__Anaeroglobus	14.3484	-0.97495	0.715691	-1.36225	0.173119	NA	d__Bacteria	k__unclassified_d__Bacteria	p__Firmicutes	c__Negativicutes	o__Selenomonadales	f__Veillonellaceae	g__Anaeroglobus	20.6667	10.6667	13.3333	nosig	nosig
g1220	g__Pseudobutyrivibrio	10.0223	2.34795	0.689144	3.40706	0.000657	NA	d__Bacteria	k__unclassified_d__Bacteria	p__Firmicutes	c__Clostridia	o__Clostridiales	f__Lachnospiraceae	g__Pseudobutyrivibrio	4	20.6667	6.66667	nosig	nosig
g1225	g__Pseudoflavonifractor	33.8712	-0.60569	0.382332	-1.5842	0.113148	NA	d__Bacteria	k__unclassified_d__Bacteria	p__Firmicutes	c__Clostridia	o__Clostridiales	f__unclassified_o__Clostridiales	g__Pseudoflavonifractor	46.6667	30.6667	24.6667	nosig	nosig
g1226	g__Pseudoglutamicibacter	12.4672	0.248128	0.84157	0.294839	0.768117	NA	d__Bacteria	k__unclassified_d__Bacteria	p__Actinobacteria	c__Actinobacteria	o__Micrococcales	f__Micrococcaceae	g__Pseudoglutamicibacter	12	14	10.6667	nosig	nosig
g1235	g__Pseudophaeobacter	49.84	-0.24023	0.489657	-0.49061	0.623701	NA	d__Bacteria	k__unclassified_d__Bacteria	p__Proteobacteria	c__Alphaproteobacteria	o__Rhodobacterales	f__Rhodobacteraceae	g__Pseudophaeobacter	66.6667	57.3333	26.6667	nosig	nosig
g1236	g__Pseudoramibacter	15.1103	1.10776	0.751593	1.47388	0.140515	NA	d__Bacteria	k__unclassified_d__Bacteria	p__Firmicutes	c__Clostridia	o__Clostridiales	f__Eubacteriaceae	g__Pseudoramibacter	10.6667	23.3333	13.3333	nosig	nosig
g1242	g__Psychrilyobacter	10.1781	0.106769	1.08846	0.098092	0.92186	NA	d__Bacteria	k__unclassified_d__Bacteria	p__Fusobacteria	c__Fusobacteriia	o__Fusobacteriales	f__Fusobacteriaceae	g__Psychrilyobacter	12	13.3333	6.66667	nosig	nosig
g1243	g__Psychrobacillus	17.0041	0.528457	0.817392	0.646516	0.517945	NA	d__Bacteria	k__unclassified_d__Bacteria	p__Firmicutes	c__Bacilli	o__Bacillales	f__Bacillaceae	g__Psychrobacillus	16	23.3333	11.3333	nosig	nosig
g1245	g__Psychroflexus	43.3996	-0.45069	0.767599	-0.58714	0.557106	NA	d__Bacteria	k__unclassified_d__Bacteria	p__Bacteroidetes	c__Flavobacteriia	o__Flavobacteriales	f__Flavobacteriaceae	g__Psychroflexus	42.6667	32	44.6667	nosig	nosig
g1248	g__Pullulanibacillus	1.34966	3.40917	3.24427	1.05083	0.293338	NA	d__Bacteria	k__unclassified_d__Bacteria	p__Firmicutes	c__Bacilli	o__Bacillales	f__Sporolactobacillaceae	g__Pullulanibacillus	0	2	2	nosig	nosig
g1251	g__Pyramidobacter	23.2083	0.573183	0.451378	1.26985	0.204138	NA	d__Bacteria	k__unclassified_d__Bacteria	p__Synergistetes	c__Synergistia	o__Synergistales	f__Synergistaceae	g__Pyramidobacter	17.3333	26	24.6667	nosig	nosig
g1256	g__Raoultella	38.7394	-0.53424	0.317425	-1.68303	0.092369	NA	d__Bacteria	k__unclassified_d__Bacteria	p__Proteobacteria	c__Gammaproteobacteria	o__Enterobacteriales	f__Enterobacteriaceae	g__Raoultella	61.3333	42.6667	16.6667	nosig	nosig
g1257	g__Raphidiopsis	24.23	-0.39117	0.516745	-0.757	0.449052	NA	d__Bacteria	k__unclassified_d__Bacteria	p__Cyanobacteria	c__unclassified_p__Cyanobacteria	o__Nostocales	f__Nostocaceae	g__Raphidiopsis	31.3333	24	19.3333	nosig	nosig
g1268	g__Rhodoblastus	0.422713	-0.02813	3.99306	-0.00704	0.99438	NA	d__Bacteria	k__unclassified_d__Bacteria	p__Proteobacteria	c__Alphaproteobacteria	o__Rhizobiales	f__Bradyrhizobiaceae	g__Rhodoblastus	0.666667	0.666667	0	nosig	nosig
g127	g__Anaerosalibacter	53.8717	-0.02894	0.513345	-0.05638	0.95504	NA	d__Bacteria	k__unclassified_d__Bacteria	p__Firmicutes	c__Clostridia	o__Clostridiales	f__Clostridiaceae	g__Anaerosalibacter	64.6667	63.3333	37.3333	nosig	nosig
g1271	g__Rhodoluna	38.7964	-0.07759	0.310157	-0.25016	0.802467	NA	d__Bacteria	k__unclassified_d__Bacteria	p__Actinobacteria	c__Actinobacteria	o__Micrococcales	f__Microbacteriaceae	g__Rhodoluna	44.6667	42.6667	29.3333	nosig	nosig
g1278	g__Rhodothalassium	0.213619	-1.88578	4.03617	-0.46722	0.640342	NA	d__Bacteria	k__unclassified_d__Bacteria	p__Proteobacteria	c__Alphaproteobacteria	o__Rhodothalassiales	f__Rhodothalassiaceae	g__Rhodothalassium	0.666667	0	0	nosig	nosig
g1282	g__Richelia	51.4398	0.303599	0.490111	0.619449	0.53562	NA	d__Bacteria	k__unclassified_d__Bacteria	p__Cyanobacteria	c__unclassified_p__Cyanobacteria	o__Nostocales	f__Nostocaceae	g__Richelia	36	44.6667	69.3333	nosig	nosig
g1283	g__Rickettsia	54.9197	-0.46473	0.45253	-1.02697	0.304436	NA	d__Bacteria	k__unclassified_d__Bacteria	p__Proteobacteria	c__Alphaproteobacteria	o__Rickettsiales	f__Rickettsiaceae	g__Rickettsia	77.3333	56	32.6667	nosig	nosig
g1284	g__Rickettsiella	8.36221	0.183192	0.903956	0.202656	0.839404	NA	d__Bacteria	k__unclassified_d__Bacteria	p__Proteobacteria	c__Gammaproteobacteria	o__Legionellales	f__Coxiellaceae	g__Rickettsiella	10.6667	12	3.33333	nosig	nosig
g1285	g__Riemerella	43.7088	0.557066	0.966944	0.57611	0.564541	NA	d__Bacteria	k__unclassified_d__Bacteria	p__Bacteroidetes	c__Flavobacteriia	o__Flavobacteriales	f__Flavobacteriaceae	g__Riemerella	24.6667	38	54.6667	nosig	nosig
g1286	g__Rikenella	28.163	0.010937	0.913412	0.011974	0.990446	NA	d__Bacteria	k__unclassified_d__Bacteria	p__Bacteroidetes	c__Bacteroidia	o__Bacteroidales	f__Rikenellaceae	g__Rikenella	19.3333	20	35.3333	nosig	nosig
g1288	g__Rivularia	357.031	0.110535	0.67733	0.163192	NA	NA	d__Bacteria	k__unclassified_d__Bacteria	p__Cyanobacteria	c__unclassified_p__Cyanobacteria	o__Nostocales	f__Rivulariaceae	g__Rivularia	208	225.333	595.333	nosig	nosig
g1289	g__Robiginitalea	50.3788	-0.87922	0.431493	-2.03762	0.041588	NA	d__Bacteria	k__unclassified_d__Bacteria	p__Bacteroidetes	c__Flavobacteriia	o__Flavobacteriales	f__Flavobacteriaceae	g__Robiginitalea	78	43.3333	32	nosig	nosig
g129	g__Anaerostipes	13.3494	-1.38698	0.772161	-1.79624	0.072457	NA	d__Bacteria	k__unclassified_d__Bacteria	p__Firmicutes	c__Clostridia	o__Clostridiales	f__Lachnospiraceae	g__Anaerostipes	17.3333	6.66667	13.3333	nosig	nosig
g1291	g__Robinsoniella	39.2148	0.803341	0.423938	1.89495	0.058099	NA	d__Bacteria	k__unclassified_d__Bacteria	p__Firmicutes	c__Clostridia	o__Clostridiales	f__Lachnospiraceae	g__Robinsoniella	30.6667	54	32.6667	nosig	nosig
g1303	g__Rouxiella	24.0075	0.22967	0.664128	0.345822	0.729477	NA	d__Bacteria	k__unclassified_d__Bacteria	p__Proteobacteria	c__Gammaproteobacteria	o__Enterobacteriales	f__Enterobacteriaceae	g__Rouxiella	22.6667	26.6667	20	nosig	nosig
g131	g__Anaerovibrio	41.5861	0.431711	0.416466	1.03661	0.299919	NA	d__Bacteria	k__unclassified_d__Bacteria	p__Firmicutes	c__Negativicutes	o__Selenomonadales	f__Veillonellaceae	g__Anaerovibrio	38.6667	52	36	nosig	nosig
g1312	g__Rudaea	18218	-0.04969	0.64332	-0.07724	NA	NA	d__Bacteria	k__unclassified_d__Bacteria	p__Proteobacteria	c__Gammaproteobacteria	o__Xanthomonadales	f__Rhodanobacteraceae	g__Rudaea	15185.3	14708	19756	nosig	nosig
g1317	g__Ruminobacter	4.85861	-1.53276	1.6694	-0.91815	0.35854	NA	d__Bacteria	k__unclassified_d__Bacteria	p__Proteobacteria	c__Gammaproteobacteria	o__Aeromonadales	f__Succinivibrionaceae	g__Ruminobacter	6	2	5.33333	nosig	nosig
g1319	g__Rummeliibacillus	8.40164	-0.77809	1.18545	-0.65637	0.511588	NA	d__Bacteria	k__unclassified_d__Bacteria	p__Firmicutes	c__Bacilli	o__Bacillales	f__Planococcaceae	g__Rummeliibacillus	14	8	3.33333	nosig	nosig
g132	g__Anaerovorax	20.6984	0.245742	0.4842	0.507522	0.611789	NA	d__Bacteria	k__unclassified_d__Bacteria	p__Firmicutes	c__Clostridia	o__Clostridiales	f__Clostridiales_Family_XIII._Incertae_Sedis	g__Anaerovorax	22	26	14.6667	nosig	nosig
g1322	g__Saccharibacter	47.7642	0.252462	0.359132	0.70298	0.482069	NA	d__Bacteria	k__unclassified_d__Bacteria	p__Proteobacteria	c__Alphaproteobacteria	o__Rhodospirillales	f__Acetobacteraceae	g__Saccharibacter	43.3333	52	46.6667	nosig	nosig
g133	g__Anaplasma	2.4361	-0.64722	1.78492	-0.3626	0.716901	NA	d__Bacteria	k__unclassified_d__Bacteria	p__Proteobacteria	c__Alphaproteobacteria	o__Rickettsiales	f__Anaplasmataceae	g__Anaplasma	2	1.33333	3.33333	nosig	nosig
g1330	g__Salegentibacter	50.5746	0.029956	0.543239	0.055143	0.956025	NA	d__Bacteria	k__unclassified_d__Bacteria	p__Bacteroidetes	c__Flavobacteriia	o__Flavobacteriales	f__Flavobacteriaceae	g__Salegentibacter	40	41.3333	61.3333	nosig	nosig
g1331	g__Salimicrobium	38.3752	1.46404	0.354517	4.12967	3.63e-05	NA	d__Bacteria	k__unclassified_d__Bacteria	p__Firmicutes	c__Bacilli	o__Bacillales	f__Bacillaceae	g__Salimicrobium	17.3333	48	47.3333	nosig	nosig
g1333	g__Salinibacillus	33.727	0.319307	0.405796	0.786865	0.431361	NA	d__Bacteria	k__unclassified_d__Bacteria	p__Firmicutes	c__Bacilli	o__Bacillales	f__Bacillaceae	g__Salinibacillus	28	35.3333	36	nosig	nosig
g1340	g__Salinispira	35.2165	-0.67188	0.508337	-1.32172	0.186261	NA	d__Bacteria	k__unclassified_d__Bacteria	p__Spirochaetes	c__Spirochaetia	o__Spirochaetales	f__Spirochaetaceae	g__Salinispira	56.6667	36	17.3333	nosig	nosig
g1342	g__Salinivibrio	26.2924	-0.6026	0.496664	-1.21329	0.22502	NA	d__Bacteria	k__unclassified_d__Bacteria	p__Proteobacteria	c__Gammaproteobacteria	o__Vibrionales	f__Vibrionaceae	g__Salinivibrio	37.3333	24.6667	18.6667	nosig	nosig
g1350	g__Sanguibacteroides	15.6958	1.34005	1.09644	1.22219	0.221635	NA	d__Bacteria	k__unclassified_d__Bacteria	p__Bacteroidetes	c__Bacteroidia	o__Bacteroidales	f__Porphyromonadaceae	g__Sanguibacteroides	4.66667	12	23.3333	nosig	nosig
g1351	g__Saprospira	55.0489	0.161936	0.759809	0.213127	0.831228	NA	d__Bacteria	k__unclassified_d__Bacteria	p__Bacteroidetes	c__Sphingobacteriia	o__Sphingobacteriales	f__Saprospiraceae	g__Saprospira	43.3333	50	62.6667	nosig	nosig
g1352	g__Scardovia	4.9346	-1.7533	1.0542	-1.66315	0.096282	NA	d__Bacteria	k__unclassified_d__Bacteria	p__Actinobacteria	c__Actinobacteria	o__Bifidobacteriales	f__Bifidobacteriaceae	g__Scardovia	6.66667	2	5.33333	nosig	nosig
g1357	g__Sebaldella	35.4399	0.528072	0.47495	1.11185	0.266204	NA	d__Bacteria	k__unclassified_d__Bacteria	p__Fusobacteria	c__Fusobacteriia	o__Fusobacteriales	f__Leptotrichiaceae	g__Sebaldella	28	40.6667	34.6667	nosig	nosig
g1358	g__Sedimentibacter	32.838	-0.08659	0.408729	-0.21185	0.832226	NA	d__Bacteria	k__unclassified_d__Bacteria	p__Firmicutes	c__Tissierellia	o__unclassified_c__Tissierellia	f__unclassified_c__Tissierellia	g__Sedimentibacter	36	34	27.3333	nosig	nosig
g1361	g__Sediminibacillus	8.84793	-1.36929	0.884661	-1.54782	0.121666	NA	d__Bacteria	k__unclassified_d__Bacteria	p__Firmicutes	c__Bacilli	o__Bacillales	f__Bacillaceae	g__Sediminibacillus	15.3333	6	6	nosig	nosig
g1362	g__Sediminibacter	16.1733	-1.65206	0.988811	-1.67076	0.09477	NA	d__Bacteria	k__unclassified_d__Bacteria	p__Bacteroidetes	c__Flavobacteriia	o__Flavobacteriales	f__Flavobacteriaceae	g__Sediminibacter	14.6667	4.66667	23.3333	nosig	nosig
g1364	g__Sediminicola	42.3075	-0.77786	0.85985	-0.90465	0.365651	NA	d__Bacteria	k__unclassified_d__Bacteria	p__Bacteroidetes	c__Flavobacteriia	o__Flavobacteriales	f__Flavobacteriaceae	g__Sediminicola	52	31.3333	37.3333	nosig	nosig
g1365	g__Sediminimonas	49.977	-0.56823	0.416236	-1.36516	0.172204	NA	d__Bacteria	k__unclassified_d__Bacteria	p__Proteobacteria	c__Alphaproteobacteria	o__Rhodobacterales	f__Rhodobacteraceae	g__Sediminimonas	69.3333	47.3333	33.3333	nosig	nosig
g1369	g__Sellimonas	3.40046	-0.28978	1.01479	-0.28555	0.775221	NA	d__Bacteria	k__unclassified_d__Bacteria	p__Firmicutes	c__Clostridia	o__Clostridiales	f__Lachnospiraceae	g__Sellimonas	4	3.33333	2.66667	nosig	nosig
g1370	g__Senegalimassilia	52.5662	0.10237	0.423767	0.24157	0.809113	NA	d__Bacteria	k__unclassified_d__Bacteria	p__Actinobacteria	c__Coriobacteriia	o__Coriobacteriales	f__Coriobacteriaceae	g__Senegalimassilia	51.3333	55.3333	52	nosig	nosig
g1372	g__Serpens	34.1795	-0.5464	0.451077	-1.21133	0.22577	NA	d__Bacteria	k__unclassified_d__Bacteria	p__Proteobacteria	c__Gammaproteobacteria	o__Pseudomonadales	f__Pseudomonadaceae	g__Serpens	50.6667	34.6667	18.6667	nosig	nosig
g1374	g__Sharpea	1.47491	-1.337	2.98225	-0.44832	0.653923	NA	d__Bacteria	k__unclassified_d__Bacteria	p__Firmicutes	c__Bacilli	o__Lactobacillales	f__Lactobacillaceae	g__Sharpea	3.33333	1.33333	0	nosig	nosig
g1376	g__Shigella	40.0695	0.280753	0.484678	0.579257	0.562416	NA	d__Bacteria	k__unclassified_d__Bacteria	p__Proteobacteria	c__Gammaproteobacteria	o__Enterobacteriales	f__Enterobacteriaceae	g__Shigella	31.3333	38	46.6667	nosig	nosig
g1379	g__Shimwellia	14.734	-1.74147	0.664225	-2.62181	0.008746	NA	d__Bacteria	k__unclassified_d__Bacteria	p__Proteobacteria	c__Gammaproteobacteria	o__Enterobacteriales	f__Enterobacteriaceae	g__Shimwellia	29.3333	8.66667	7.33333	nosig	nosig
g1381	g__Shuttleworthia	6.00278	-0.83246	0.88372	-0.94199	0.346197	NA	d__Bacteria	k__unclassified_d__Bacteria	p__Firmicutes	c__Clostridia	o__Clostridiales	f__Lachnospiraceae	g__Shuttleworthia	10.6667	6	2	nosig	nosig
g1382	g__Siansivirga	11.93	-0.17724	0.700249	-0.25312	0.800179	NA	d__Bacteria	k__unclassified_d__Bacteria	p__Bacteroidetes	c__Flavobacteriia	o__Flavobacteriales	f__Flavobacteriaceae	g__Siansivirga	13.3333	12	9.33333	nosig	nosig
g1383	g__Siccibacter	7.18946	-2.34177	1.66827	-1.40371	0.160405	NA	d__Bacteria	k__unclassified_d__Bacteria	p__Proteobacteria	c__Gammaproteobacteria	o__Enterobacteriales	f__Enterobacteriaceae	g__Siccibacter	10	2	8.66667	nosig	nosig
g1389	g__Simkania	26.1164	0.071738	0.46271	0.155039	0.876791	NA	d__Bacteria	k__unclassified_d__Bacteria	p__Chlamydiae	c__Chlamydiia	o__Chlamydiales	f__Simkaniaceae	g__Simkania	32.6667	34.6667	14	nosig	nosig
g1390	g__Simonsiella	8.01118	0.101944	0.671569	0.151799	0.879345	NA	d__Bacteria	k__unclassified_d__Bacteria	p__Proteobacteria	c__Betaproteobacteria	o__Neisseriales	f__Neisseriaceae	g__Simonsiella	9.33333	10	4.66667	nosig	nosig
g1396	g__Skermania	1.03477	-1.88446	3.31245	-0.5689	0.569423	NA	d__Bacteria	k__unclassified_d__Bacteria	p__Actinobacteria	c__Actinobacteria	o__Corynebacteriales	f__Gordoniaceae	g__Skermania	0.666667	0	2	nosig	nosig
g14	g__Acidicaldus	3.25551	0.24452	1.31285	0.186251	0.852248	NA	d__Bacteria	k__unclassified_d__Bacteria	p__Proteobacteria	c__Alphaproteobacteria	o__Rhodospirillales	f__Acetobacteraceae	g__Acidicaldus	3.33333	4	2.66667	nosig	nosig
g1400	g__Sneathia	2.47661	0.513925	2.13519	0.240693	0.809793	NA	d__Bacteria	k__unclassified_d__Bacteria	p__Fusobacteria	c__Fusobacteriia	o__Fusobacteriales	f__Leptotrichiaceae	g__Sneathia	2.66667	4	1.33333	nosig	nosig
g1402	g__Snodgrassella	43.798	-0.14988	0.439669	-0.3409	0.733177	NA	d__Bacteria	k__unclassified_d__Bacteria	p__Proteobacteria	c__Betaproteobacteria	o__Neisseriales	f__Neisseriaceae	g__Snodgrassella	47.3333	42.6667	40	nosig	nosig
g1404	g__Solibacillus	29.6307	-0.12699	0.514831	-0.24667	0.805162	NA	d__Bacteria	k__unclassified_d__Bacteria	p__Firmicutes	c__Bacilli	o__Bacillales	f__Planococcaceae	g__Solibacillus	36.6667	34	21.3333	nosig	nosig
g1408	g__Solobacterium	5.67486	0.519954	1.21874	0.426634	0.669646	NA	d__Bacteria	k__unclassified_d__Bacteria	p__Firmicutes	c__Erysipelotrichia	o__Erysipelotrichales	f__Erysipelotrichaceae	g__Solobacterium	4.66667	6.66667	6	nosig	nosig
g1410	g__Sphaerisporangium	24.729	-0.16564	0.699644	-0.23675	0.812847	NA	d__Bacteria	k__unclassified_d__Bacteria	p__Actinobacteria	c__Actinobacteria	o__Streptosporangiales	f__Streptosporangiaceae	g__Sphaerisporangium	23.3333	20.6667	31.3333	nosig	nosig
g1412	g__Sphaerochaeta	51.6171	0.153124	0.450346	0.340015	0.733846	NA	d__Bacteria	k__unclassified_d__Bacteria	p__Spirochaetes	c__Spirochaetia	o__Spirochaetales	f__Spirochaetaceae	g__Sphaerochaeta	56	63.3333	40.6667	nosig	nosig
g1414	g__Sphingobacterium	5371.86	0.308798	0.964208	0.320261	NA	NA	d__Bacteria	k__unclassified_d__Bacteria	p__Bacteroidetes	c__Sphingobacteriia	o__Sphingobacteriales	f__Sphingobacteriaceae	g__Sphingobacterium	1353.33	1723.33	9306.67	nosig	nosig
g1419	g__Sphingosinicella	0.204941	0	4.08046	0	1	NA	d__Bacteria	k__unclassified_d__Bacteria	p__Proteobacteria	c__Alphaproteobacteria	o__Sphingomonadales	f__Sphingomonadaceae	g__Sphingosinicella	0	0	0.666667	nosig	nosig
g142	g__Apibacter	17.2469	3.30048	1.72275	1.91582	0.055388	NA	d__Bacteria	k__unclassified_d__Bacteria	p__Bacteroidetes	c__Flavobacteriia	o__Flavobacteriales	f__Flavobacteriaceae	g__Apibacter	2	20.6667	22	nosig	nosig
g1423	g__Spiroplasma	8.15742	-1.07331	1.43759	-0.7466	0.455305	NA	d__Bacteria	k__unclassified_d__Bacteria	p__Tenericutes	c__Mollicutes	o__Entomoplasmatales	f__Spiroplasmataceae	g__Spiroplasma	8.66667	4	8.66667	nosig	nosig
g1438	g__Stenoxybacter	25.0429	-0.54891	0.484792	-1.13226	0.257526	NA	d__Bacteria	k__unclassified_d__Bacteria	p__Proteobacteria	c__Betaproteobacteria	o__Neisseriales	f__Neisseriaceae	g__Stenoxybacter	32.6667	22.6667	21.3333	nosig	nosig
g144	g__Aquamicrobium	50.828	-0.52895	0.389758	-1.35713	0.17474	NA	d__Bacteria	k__unclassified_d__Bacteria	p__Proteobacteria	c__Alphaproteobacteria	o__Rhizobiales	f__Phyllobacteriaceae	g__Aquamicrobium	66.6667	46.6667	41.3333	nosig	nosig
g1442	g__Stomatobaculum	14.2197	0.998142	0.547384	1.82348	0.068231	NA	d__Bacteria	k__unclassified_d__Bacteria	p__Firmicutes	c__Clostridia	o__Clostridiales	f__Lachnospiraceae	g__Stomatobaculum	9.33333	18.6667	14	nosig	nosig
g1444	g__Streptoalloteichus	47.584	1.5538	0.400108	3.88345	0.000103	NA	d__Bacteria	k__unclassified_d__Bacteria	p__Actinobacteria	c__Actinobacteria	o__Pseudonocardiales	f__Pseudonocardiaceae	g__Streptoalloteichus	24	70.6667	46.6667	nosig	nosig
g1445	g__Streptobacillus	3.7613	-0.46984	1.5777	-0.2978	0.765855	NA	d__Bacteria	k__unclassified_d__Bacteria	p__Fusobacteria	c__Fusobacteriia	o__Fusobacteriales	f__Leptotrichiaceae	g__Streptobacillus	4.66667	3.33333	3.33333	nosig	nosig
g1450	g__Subdoligranulum	32.5027	0.946423	0.352391	2.68572	0.007237	NA	d__Bacteria	k__unclassified_d__Bacteria	p__Firmicutes	c__Clostridia	o__Clostridiales	f__Ruminococcaceae	g__Subdoligranulum	27.3333	53.3333	20	nosig	nosig
g1451	g__Succinatimonas	8.09631	0.123522	0.808813	0.15272	0.878619	NA	d__Bacteria	k__unclassified_d__Bacteria	p__Proteobacteria	c__Gammaproteobacteria	o__Aeromonadales	f__Succinivibrionaceae	g__Succinatimonas	8	8.66667	7.33333	nosig	nosig
g1452	g__Succinimonas	9.9643	-1.50168	0.60022	-2.50189	0.012353	NA	d__Bacteria	k__unclassified_d__Bacteria	p__Proteobacteria	c__Gammaproteobacteria	o__Aeromonadales	f__Succinivibrionaceae	g__Succinimonas	18.6667	6.66667	5.33333	nosig	nosig
g1453	g__Succinispira	18.7204	-0.80132	0.929903	-0.86173	0.388838	NA	d__Bacteria	k__unclassified_d__Bacteria	p__Firmicutes	c__Negativicutes	o__Selenomonadales	f__Acidaminococcaceae	g__Succinispira	24.6667	14	18	nosig	nosig
g1454	g__Succinivibrio	5.96723	-0.52407	1.10734	-0.47327	0.636023	NA	d__Bacteria	k__unclassified_d__Bacteria	p__Proteobacteria	c__Gammaproteobacteria	o__Aeromonadales	f__Succinivibrionaceae	g__Succinivibrio	6.66667	4.66667	5.33333	nosig	nosig
g1459	g__Sulfuriferula	0.664921	0	4.08046	0	1	NA	d__Bacteria	k__unclassified_d__Bacteria	p__Proteobacteria	c__Betaproteobacteria	o__Sulfuricellales	f__Sulfuricellaceae	g__Sulfuriferula	0	0	1.33333	nosig	nosig
g1461	g__Sulfurimonas	26.3615	-0.71966	0.514755	-1.39805	0.162097	NA	d__Bacteria	k__unclassified_d__Bacteria	p__Proteobacteria	c__Epsilonproteobacteria	o__Campylobacterales	f__Helicobacteraceae	g__Sulfurimonas	38	23.3333	17.3333	nosig	nosig
g1470	g__Synergistes	36.153	0.314342	0.534946	0.587615	0.556791	NA	d__Bacteria	k__unclassified_d__Bacteria	p__Synergistetes	c__Synergistia	o__Synergistales	f__Synergistaceae	g__Synergistes	36	44.6667	28.6667	nosig	nosig
g1478	g__Tamlana	40.4334	0.806172	0.483784	1.66639	0.095636	NA	d__Bacteria	k__unclassified_d__Bacteria	p__Bacteroidetes	c__Flavobacteriia	o__Flavobacteriales	f__Flavobacteriaceae	g__Tamlana	28	49.3333	41.3333	nosig	nosig
g1482	g__Tateyamaria	35.0259	-0.45431	0.404182	-1.12403	0.261	NA	d__Bacteria	k__unclassified_d__Bacteria	p__Proteobacteria	c__Alphaproteobacteria	o__Rhodobacterales	f__Rhodobacteraceae	g__Tateyamaria	43.3333	32	28	nosig	nosig
g1497	g__Terribacillus	31.1436	-0.07737	0.393448	-0.19665	0.844101	NA	d__Bacteria	k__unclassified_d__Bacteria	p__Firmicutes	c__Bacilli	o__Bacillales	f__Bacillaceae	g__Terribacillus	28.6667	27.3333	36	nosig	nosig
g150	g__Arcanobacterium	43.8504	0.315132	0.390598	0.806794	0.419785	NA	d__Bacteria	k__unclassified_d__Bacteria	p__Actinobacteria	c__Actinobacteria	o__Actinomycetales	f__Actinomycetaceae	g__Arcanobacterium	28.6667	36	62.6667	nosig	nosig
g1501	g__Terrisporobacter	22.9773	0.249469	0.613563	0.40659	0.684309	NA	d__Bacteria	k__unclassified_d__Bacteria	p__Firmicutes	c__Clostridia	o__Clostridiales	f__Peptostreptococcaceae	g__Terrisporobacter	28	33.3333	10	nosig	nosig
g1503	g__Tetragenococcus	6.39604	0.881515	1.2394	0.711245	0.476932	NA	d__Bacteria	k__unclassified_d__Bacteria	p__Firmicutes	c__Bacilli	o__Lactobacillales	f__Enterococcaceae	g__Tetragenococcus	4	7.33333	6.66667	nosig	nosig
g1508	g__Thalassobium	33.5834	0.905758	0.416835	2.17294	0.029785	NA	d__Bacteria	k__unclassified_d__Bacteria	p__Proteobacteria	c__Alphaproteobacteria	o__Rhodobacterales	f__Rhodobacteraceae	g__Thalassobium	17.3333	32.6667	46	nosig	nosig
g152	g__Arcobacter	39.6312	0.383585	0.820562	0.467466	0.640166	NA	d__Bacteria	k__unclassified_d__Bacteria	p__Proteobacteria	c__Epsilonproteobacteria	o__Campylobacterales	f__Campylobacteraceae	g__Arcobacter	29.3333	39.3333	56	nosig	nosig
g1530	g__Thermobrachium	44.9811	0.72313	0.480225	1.50582	0.132114	NA	d__Bacteria	k__unclassified_d__Bacteria	p__Firmicutes	c__Clostridia	o__Clostridiales	f__Clostridiaceae	g__Thermobrachium	35.3333	58.6667	39.3333	nosig	nosig
g1531	g__Thermochromatium	1.71819	-0.59916	2.22113	-0.26975	0.78735	NA	d__Bacteria	k__unclassified_d__Bacteria	p__Proteobacteria	c__Gammaproteobacteria	o__Chromatiales	f__Chromatiaceae	g__Thermochromatium	2	1.33333	1.33333	nosig	nosig
g1538	g__Thermoflexus	11.3558	0.098972	0.727533	0.136038	0.891792	NA	d__Bacteria	k__unclassified_d__Bacteria	p__Chloroflexi	c__Thermoflexia	o__Thermoflexales	f__Thermoflexaceae	g__Thermoflexus	14	15.3333	5.33333	nosig	nosig
g1545	g__Thermophagus	52.4539	-0.06127	0.517269	-0.11845	0.905709	NA	d__Bacteria	k__unclassified_d__Bacteria	p__Bacteroidetes	c__Bacteroidia	o__Bacteroidales	f__Marinilabiliaceae	g__Thermophagus	55.3333	54	43.3333	nosig	nosig
g1549	g__Thermosipho	36.246	-0.21513	0.536737	-0.4008	0.688566	NA	d__Bacteria	k__unclassified_d__Bacteria	p__Thermotogae	c__Thermotogae	o__Thermotogales	f__Fervidobacteriaceae	g__Thermosipho	48	42	22	nosig	nosig
g1550	g__Thermosporothrix	9.52483	-1.86737	2.13053	-0.87648	0.380769	NA	d__Bacteria	k__unclassified_d__Bacteria	p__Chloroflexi	c__Ktedonobacteria	o__Ktedonobacterales	f__Thermosporotrichaceae	g__Thermosporothrix	0.666667	0	24.6667	nosig	nosig
g157	g__Arenitalea	14.4875	1.00101	0.682201	1.46733	0.142286	NA	d__Bacteria	k__unclassified_d__Bacteria	p__Bacteroidetes	c__Flavobacteriia	o__Flavobacteriales	f__Flavobacteriaceae	g__Arenitalea	11.3333	23.3333	10	nosig	nosig
g1578	g__Thiovulum	11.1689	-1.17771	0.954765	-1.23351	0.217387	NA	d__Bacteria	k__unclassified_d__Bacteria	p__Proteobacteria	c__Epsilonproteobacteria	o__Campylobacterales	f__Helicobacteraceae	g__Thiovulum	19.3333	8.66667	6	nosig	nosig
g1582	g__Tolypothrix	4808.23	0.140112	0.721437	0.194212	NA	NA	d__Bacteria	k__unclassified_d__Bacteria	p__Cyanobacteria	c__unclassified_p__Cyanobacteria	o__Nostocales	f__Microchaetaceae	g__Tolypothrix	2505.33	2794.67	8560	nosig	nosig
g1584	g__Trabulsiella	37.185	-0.18734	0.438695	-0.42704	0.669351	NA	d__Bacteria	k__unclassified_d__Bacteria	p__Proteobacteria	c__Gammaproteobacteria	o__Enterobacteriales	f__Enterobacteriaceae	g__Trabulsiella	36	32	42.6667	nosig	nosig
g1588	g__Trichormus	33.3945	-0.26001	0.758234	-0.34291	0.731664	NA	d__Bacteria	k__unclassified_d__Bacteria	p__Cyanobacteria	c__unclassified_p__Cyanobacteria	o__Nostocales	f__Nostocaceae	g__Trichormus	22	18.6667	56	nosig	nosig
g1589	g__Trichotomospora	1.67721	0.017197	2.08817	0.008235	0.993429	NA	d__Bacteria	k__unclassified_d__Bacteria	p__Actinobacteria	c__Actinobacteria	o__Streptomycetales	f__Streptomycetaceae	g__Trichotomospora	2	2	1.33333	nosig	nosig
g1590	g__Tropheryma	6.25657	1.02469	1.4313	0.715913	0.474045	NA	d__Bacteria	k__unclassified_d__Bacteria	p__Actinobacteria	c__Actinobacteria	o__Micrococcales	f__unclassified_o__Micrococcales	g__Tropheryma	2	4	10.6667	nosig	nosig
g1593	g__Trueperella	46.7521	-0.30105	0.32536	-0.92527	0.354825	NA	d__Bacteria	k__unclassified_d__Bacteria	p__Actinobacteria	c__Actinobacteria	o__Actinomycetales	f__Actinomycetaceae	g__Trueperella	55.3333	45.3333	39.3333	nosig	nosig
g1597	g__Turicella	17.9875	-0.82381	0.709702	-1.16079	0.245728	NA	d__Bacteria	k__unclassified_d__Bacteria	p__Actinobacteria	c__Actinobacteria	o__Corynebacteriales	f__Corynebacteriaceae	g__Turicella	24.6667	14	15.3333	nosig	nosig
g1598	g__Turicibacter	14.7265	1.00578	0.67515	1.48972	0.136299	NA	d__Bacteria	k__unclassified_d__Bacteria	p__Firmicutes	c__Erysipelotrichia	o__Erysipelotrichales	f__Erysipelotrichaceae	g__Turicibacter	11.3333	22.6667	11.3333	nosig	nosig
g1600	g__Tyzzerella	36.6684	0.735522	0.337365	2.1802	0.029243	NA	d__Bacteria	k__unclassified_d__Bacteria	p__Firmicutes	c__Clostridia	o__Clostridiales	f__Lachnospiraceae	g__Tyzzerella	30.6667	51.3333	28.6667	nosig	nosig
g1602	g__Ulvibacter	36.2146	0.88419	1.1338	0.779844	0.435483	NA	d__Bacteria	k__unclassified_d__Bacteria	p__Bacteroidetes	c__Flavobacteriia	o__Flavobacteriales	f__Flavobacteriaceae	g__Ulvibacter	10.6667	20.6667	58.6667	nosig	nosig
g1607	g__unclassified_c__Aquificae	6.70794	1.16516	1.46972	0.792776	0.427908	NA	d__Bacteria	k__unclassified_d__Bacteria	p__Aquificae	c__Aquificae	o__unclassified_c__Aquificae	f__unclassified_c__Aquificae	g__unclassified_c__Aquificae	4.66667	10.6667	6	nosig	nosig
g1608	g__unclassified_c__Bacilli	5.89062	0.263485	1.51195	0.174268	0.861655	NA	d__Bacteria	k__unclassified_d__Bacteria	p__Firmicutes	c__Bacilli	o__unclassified_c__Bacilli	f__unclassified_c__Bacilli	g__unclassified_c__Bacilli	6	7.33333	4.66667	nosig	nosig
g161	g__Arsenophonus	10.0679	0.354224	0.710179	0.498781	0.617933	NA	d__Bacteria	k__unclassified_d__Bacteria	p__Proteobacteria	c__Gammaproteobacteria	o__Enterobacteriales	f__Enterobacteriaceae	g__Arsenophonus	7.33333	9.33333	12	nosig	nosig
g1610	g__unclassified_c__Candidatus_Peribacteria	38.6628	-0.36945	0.466112	-0.79262	0.428002	NA	d__Bacteria	k__unclassified_d__Bacteria	p__Candidatus_Peregrinibacteria	c__Candidatus_Peribacteria	o__unclassified_c__Candidatus_Peribacteria	f__unclassified_c__Candidatus_Peribacteria	g__unclassified_c__Candidatus_Peribacteria	51.3333	40	25.3333	nosig	nosig
g1615	g__unclassified_c__Epsilonproteobacteria	1.06872	4.19868	2.79857	1.5003	0.133538	NA	d__Bacteria	k__unclassified_d__Bacteria	p__Proteobacteria	c__Epsilonproteobacteria	o__unclassified_c__Epsilonproteobacteria	f__unclassified_c__Epsilonproteobacteria	g__unclassified_c__Epsilonproteobacteria	0	3.33333	0	nosig	nosig
g1618	g__unclassified_c__Ignavibacteria	1.41104	4.60273	3.78598	1.21573	0.224087	NA	d__Bacteria	k__unclassified_d__Bacteria	p__Ignavibacteriae	c__Ignavibacteria	o__unclassified_c__Ignavibacteria	f__unclassified_c__Ignavibacteria	g__unclassified_c__Ignavibacteria	0	4.66667	0	nosig	nosig
g1619	g__unclassified_c__Mollicutes	5.07625	0.180726	0.813607	0.222129	0.824213	NA	d__Bacteria	k__unclassified_d__Bacteria	p__Tenericutes	c__Mollicutes	o__unclassified_c__Mollicutes	f__unclassified_c__Mollicutes	g__unclassified_c__Mollicutes	4.66667	5.33333	5.33333	nosig	nosig
g1621	g__unclassified_c__Opitutae	3.02723	0.792253	1.30225	0.608371	0.542941	NA	d__Bacteria	k__unclassified_d__Bacteria	p__Verrucomicrobia	c__Opitutae	o__unclassified_c__Opitutae	f__unclassified_c__Opitutae	g__unclassified_c__Opitutae	2.66667	4.66667	2	nosig	nosig
g1623	g__unclassified_c__Sphingobacteriia	0.19844	1.78178	4.0438	0.44062	0.659488	NA	d__Bacteria	k__unclassified_d__Bacteria	p__Bacteroidetes	c__Sphingobacteriia	o__unclassified_c__Sphingobacteriia	f__unclassified_c__Sphingobacteriia	g__unclassified_c__Sphingobacteriia	0	0.666667	0	nosig	nosig
g1624	g__unclassified_c__Thermomicrobia	6.8876	1.98638	0.828909	2.39638	0.016558	NA	d__Bacteria	k__unclassified_d__Bacteria	p__Chloroflexi	c__Thermomicrobia	o__unclassified_c__Thermomicrobia	f__unclassified_c__Thermomicrobia	g__unclassified_c__Thermomicrobia	2.66667	10.6667	7.33333	nosig	nosig
g1629	g__unclassified_f__Acidimicrobiaceae	0.209094	1.84721	4.03782	0.457477	0.647328	NA	d__Bacteria	k__unclassified_d__Bacteria	p__Actinobacteria	c__Acidimicrobiia	o__Acidimicrobiales	f__Acidimicrobiaceae	g__unclassified_f__Acidimicrobiaceae	0	0.666667	0	nosig	nosig
g1631	g__unclassified_f__Actinomycetaceae	37.7233	0.289467	0.398597	0.726215	0.467707	NA	d__Bacteria	k__unclassified_d__Bacteria	p__Actinobacteria	c__Actinobacteria	o__Actinomycetales	f__Actinomycetaceae	g__unclassified_f__Actinomycetaceae	38.6667	48	28	nosig	nosig
g1632	g__unclassified_f__Alcaligenaceae	1348.89	-0.2789	0.883309	-0.31575	NA	NA	d__Bacteria	k__unclassified_d__Bacteria	p__Proteobacteria	c__Betaproteobacteria	o__Burkholderiales	f__Alcaligenaceae	g__unclassified_f__Alcaligenaceae	537.333	446.667	3287.33	nosig	nosig
g1633	g__unclassified_f__Alicyclobacillaceae	0.418342	-2.85874	3.97321	-0.7195	0.471831	NA	d__Bacteria	k__unclassified_d__Bacteria	p__Firmicutes	c__Bacilli	o__Bacillales	f__Alicyclobacillaceae	g__unclassified_f__Alicyclobacillaceae	1.33333	0	0	nosig	nosig
g1636	g__unclassified_f__Aquificaceae	0.39688	2.77706	3.9761	0.698438	0.484904	NA	d__Bacteria	k__unclassified_d__Bacteria	p__Aquificae	c__Aquificae	o__Aquificales	f__Aquificaceae	g__unclassified_f__Aquificaceae	0	1.33333	0	nosig	nosig
g1638	g__unclassified_f__Bacteroidaceae	20.3993	2.04807	1.35383	1.5128	0.130331	NA	d__Bacteria	k__unclassified_d__Bacteria	p__Bacteroidetes	c__Bacteroidia	o__Bacteroidales	f__Bacteroidaceae	g__unclassified_f__Bacteroidaceae	5.33333	22.6667	31.3333	nosig	nosig
g1639	g__unclassified_f__Beijerinckiaceae	1.63074	1.59409	1.82009	0.87583	0.381123	NA	d__Bacteria	k__unclassified_d__Bacteria	p__Proteobacteria	c__Alphaproteobacteria	o__Rhizobiales	f__Beijerinckiaceae	g__unclassified_f__Beijerinckiaceae	0.666667	2	2	nosig	nosig
g1640	g__unclassified_f__Bifidobacteriaceae	0.332461	0	4.08046	0	1	NA	d__Bacteria	k__unclassified_d__Bacteria	p__Actinobacteria	c__Actinobacteria	o__Bifidobacteriales	f__Bifidobacteriaceae	g__unclassified_f__Bifidobacteriaceae	0	0	0.666667	nosig	nosig
g1642	g__unclassified_f__Brucellaceae	2.21172	-4.67117	1.86767	-2.50107	0.012382	NA	d__Bacteria	k__unclassified_d__Bacteria	p__Proteobacteria	c__Alphaproteobacteria	o__Rhizobiales	f__Brucellaceae	g__unclassified_f__Brucellaceae	4.66667	0	2	nosig	nosig
g1644	g__unclassified_f__Candidatus_Paracaedibacteraceae	0.332461	0	4.08046	0	1	NA	d__Bacteria	k__unclassified_d__Bacteria	p__Proteobacteria	c__Alphaproteobacteria	o__Rickettsiales	f__Candidatus_Paracaedibacteraceae	g__unclassified_f__Candidatus_Paracaedibacteraceae	0	0	0.666667	nosig	nosig
g1646	g__unclassified_f__Cellulomonadaceae	6.57321	0.737478	0.879617	0.838409	0.401801	NA	d__Bacteria	k__unclassified_d__Bacteria	p__Actinobacteria	c__Actinobacteria	o__Micrococcales	f__Cellulomonadaceae	g__unclassified_f__Cellulomonadaceae	4	6.66667	8.66667	nosig	nosig
g1648	g__unclassified_f__Chromobacteriaceae	10.3003	-1.40754	0.616938	-2.28149	0.022519	NA	d__Bacteria	k__unclassified_d__Bacteria	p__Proteobacteria	c__Betaproteobacteria	o__Neisseriales	f__Chromobacteriaceae	g__unclassified_f__Chromobacteriaceae	19.3333	7.33333	4.66667	nosig	nosig
g1650	g__unclassified_f__Clostridiales_Family_XIII._Incertae_Sedis	24.519	0.307201	0.364775	0.842165	0.399695	NA	d__Bacteria	k__unclassified_d__Bacteria	p__Firmicutes	c__Clostridia	o__Clostridiales	f__Clostridiales_Family_XIII._Incertae_Sedis	g__unclassified_f__Clostridiales_Family_XIII._Incertae_Sedis	24.6667	30.6667	18.6667	nosig	nosig
g1656	g__unclassified_f__Cystobacteraceae	24.4958	-0.22785	0.587025	-0.38815	0.697905	NA	d__Bacteria	k__unclassified_d__Bacteria	p__Proteobacteria	c__Deltaproteobacteria	o__Myxococcales	f__Cystobacteraceae	g__unclassified_f__Cystobacteraceae	28	24	22.6667	nosig	nosig
g1657	g__unclassified_f__Defluviitaleaceae	38.1248	0.789254	0.478594	1.64911	0.099125	NA	d__Bacteria	k__unclassified_d__Bacteria	p__Firmicutes	c__Clostridia	o__Clostridiales	f__Defluviitaleaceae	g__unclassified_f__Defluviitaleaceae	29.3333	50.6667	34	nosig	nosig
g1659	g__unclassified_f__Desulfovibrionaceae	1.51893	1.84729	3.1411	0.588104	0.556462	NA	d__Bacteria	k__unclassified_d__Bacteria	p__Proteobacteria	c__Deltaproteobacteria	o__Desulfovibrionales	f__Desulfovibrionaceae	g__unclassified_f__Desulfovibrionaceae	0	0.666667	3.33333	nosig	nosig
g1662	g__unclassified_f__Erysipelotrichaceae	15.3215	0.906199	0.790151	1.14687	0.251436	NA	d__Bacteria	k__unclassified_d__Bacteria	p__Firmicutes	c__Erysipelotrichia	o__Erysipelotrichales	f__Erysipelotrichaceae	g__unclassified_f__Erysipelotrichaceae	12.6667	24.6667	10	nosig	nosig
g1670	g__unclassified_f__Holosporaceae	37.3402	-0.15282	0.580376	-0.2633	0.792316	NA	d__Bacteria	k__unclassified_d__Bacteria	p__Proteobacteria	c__Alphaproteobacteria	o__Rickettsiales	f__Holosporaceae	g__unclassified_f__Holosporaceae	46	42.6667	24.6667	nosig	nosig
g1672	g__unclassified_f__Idiomarinaceae	25.3914	-1.04394	0.491133	-2.12557	0.033539	NA	d__Bacteria	k__unclassified_d__Bacteria	p__Proteobacteria	c__Gammaproteobacteria	o__Alteromonadales	f__Idiomarinaceae	g__unclassified_f__Idiomarinaceae	38	18.6667	20.6667	nosig	nosig
g1675	g__unclassified_f__Legionellaceae	6.02571	1.80885	1.11291	1.62533	0.104092	NA	d__Bacteria	k__unclassified_d__Bacteria	p__Proteobacteria	c__Gammaproteobacteria	o__Legionellales	f__Legionellaceae	g__unclassified_f__Legionellaceae	2.66667	9.33333	6	nosig	nosig
g1676	g__unclassified_f__Listeriaceae	1.69711	-0.00266	1.74057	-0.00153	0.998779	NA	d__Bacteria	k__unclassified_d__Bacteria	p__Firmicutes	c__Bacilli	o__Bacillales	f__Listeriaceae	g__unclassified_f__Listeriaceae	2.66667	2.66667	0	nosig	nosig
g168	g__Atopobacter	2.41757	2.33321	1.75374	1.33042	0.183379	NA	d__Bacteria	k__unclassified_d__Bacteria	p__Firmicutes	c__Bacilli	o__Lactobacillales	f__Carnobacteriaceae	g__Atopobacter	0.666667	3.33333	3.33333	nosig	nosig
g1683	g__unclassified_f__Micromonosporaceae	12.5032	-0.25867	0.612586	-0.42225	0.672839	NA	d__Bacteria	k__unclassified_d__Bacteria	p__Actinobacteria	c__Actinobacteria	o__Micromonosporales	f__Micromonosporaceae	g__unclassified_f__Micromonosporaceae	12.6667	10.6667	12.6667	nosig	nosig
g1684	g__unclassified_f__Mycoplasmataceae	5.49758	3.83302	1.82885	2.09586	0.036095	NA	d__Bacteria	k__unclassified_d__Bacteria	p__Tenericutes	c__Mollicutes	o__Mycoplasmatales	f__Mycoplasmataceae	g__unclassified_f__Mycoplasmataceae	0	2.66667	12	nosig	nosig
g1685	g__unclassified_f__Myxococcaceae	2.50086	-4.20347	1.94416	-2.1621	0.03061	NA	d__Bacteria	k__unclassified_d__Bacteria	p__Proteobacteria	c__Deltaproteobacteria	o__Myxococcales	f__Myxococcaceae	g__unclassified_f__Myxococcaceae	3.33333	0	4	nosig	nosig
g1686	g__unclassified_f__Neisseriaceae	1.60686	0.00581	2.09341	0.002776	0.997785	NA	d__Bacteria	k__unclassified_d__Bacteria	p__Proteobacteria	c__Betaproteobacteria	o__Neisseriales	f__Neisseriaceae	g__unclassified_f__Neisseriaceae	2	2	0.666667	nosig	nosig
g1688	g__unclassified_f__Nitrospinaceae	2.71927	-2.52713	1.82109	-1.38771	0.165227	NA	d__Bacteria	k__unclassified_d__Bacteria	p__Nitrospinae	c__Nitrospinia	o__Nitrospinales	f__Nitrospinaceae	g__unclassified_f__Nitrospinaceae	7.33333	1.33333	0	nosig	nosig
g1690	g__unclassified_f__Nocardiopsaceae	4.67462	2.30292	1.10706	2.08021	0.037506	NA	d__Bacteria	k__unclassified_d__Bacteria	p__Actinobacteria	c__Actinobacteria	o__Streptosporangiales	f__Nocardiopsaceae	g__unclassified_f__Nocardiopsaceae	1.33333	6.66667	6	nosig	nosig
g1691	g__unclassified_f__Nostocaceae	10.5416	-0.74877	0.83819	-0.89331	0.37169	NA	d__Bacteria	k__unclassified_d__Bacteria	p__Cyanobacteria	c__unclassified_p__Cyanobacteria	o__Nostocales	f__Nostocaceae	g__unclassified_f__Nostocaceae	10	6	14	nosig	nosig
g1694	g__unclassified_f__Orbaceae	0.874257	-1.009	3.53462	-0.28546	0.775289	NA	d__Bacteria	k__unclassified_d__Bacteria	p__Proteobacteria	c__Gammaproteobacteria	o__Orbales	f__Orbaceae	g__unclassified_f__Orbaceae	1.33333	0.666667	0.666667	nosig	nosig
g1695	g__unclassified_f__Oscillospiraceae	5.51389	-2.09986	1.48524	-1.41382	0.157415	NA	d__Bacteria	k__unclassified_d__Bacteria	p__Firmicutes	c__Clostridia	o__Clostridiales	f__Oscillospiraceae	g__unclassified_f__Oscillospiraceae	8.66667	2	4.66667	nosig	nosig
g1697	g__unclassified_f__Paenibacillaceae	1.08763	-0.02737	3.54295	-0.00773	0.993836	NA	d__Bacteria	k__unclassified_d__Bacteria	p__Firmicutes	c__Bacilli	o__Bacillales	f__Paenibacillaceae	g__unclassified_f__Paenibacillaceae	0.666667	0.666667	1.33333	nosig	nosig
g1698	g__unclassified_f__Parachlamydiaceae	41.7281	0.112284	0.367184	0.305798	0.759758	NA	d__Bacteria	k__unclassified_d__Bacteria	p__Chlamydiae	c__Chlamydiia	o__Chlamydiales	f__Parachlamydiaceae	g__unclassified_f__Parachlamydiaceae	44.6667	48.6667	33.3333	nosig	nosig
g170	g__Atopococcus	8.32269	0.689496	0.762457	0.904308	0.365832	NA	d__Bacteria	k__unclassified_d__Bacteria	p__Firmicutes	c__Bacilli	o__Lactobacillales	f__Carnobacteriaceae	g__Atopococcus	7.33333	12	6	nosig	nosig
g1701	g__unclassified_f__Peptoniphilaceae	15.3089	0.731185	0.533749	1.3699	0.170717	NA	d__Bacteria	k__unclassified_d__Bacteria	p__Firmicutes	c__Tissierellia	o__Tissierellales	f__Peptoniphilaceae	g__unclassified_f__Peptoniphilaceae	14	23.3333	9.33333	nosig	nosig
g1702	g__unclassified_f__Peptostreptococcaceae	24.7587	-0.29807	0.454623	-0.65565	0.512048	NA	d__Bacteria	k__unclassified_d__Bacteria	p__Firmicutes	c__Clostridia	o__Clostridiales	f__Peptostreptococcaceae	g__unclassified_f__Peptostreptococcaceae	26	21.3333	25.3333	nosig	nosig
g1703	g__unclassified_f__Phyllobacteriaceae	22.1108	-0.14954	0.755986	-0.19781	0.843198	NA	d__Bacteria	k__unclassified_d__Bacteria	p__Proteobacteria	c__Alphaproteobacteria	o__Rhizobiales	f__Phyllobacteriaceae	g__unclassified_f__Phyllobacteriaceae	22	20	20.6667	nosig	nosig
g1704	g__unclassified_f__Piscirickettsiaceae	31.4058	0.353528	0.519659	0.680307	0.49631	NA	d__Bacteria	k__unclassified_d__Bacteria	p__Proteobacteria	c__Gammaproteobacteria	o__Thiotrichales	f__Piscirickettsiaceae	g__unclassified_f__Piscirickettsiaceae	31.3333	40	23.3333	nosig	nosig
g1706	g__unclassified_f__Planococcaceae	32.1412	-0.56032	0.464795	-1.20552	0.228003	NA	d__Bacteria	k__unclassified_d__Bacteria	p__Firmicutes	c__Bacilli	o__Bacillales	f__Planococcaceae	g__unclassified_f__Planococcaceae	37.3333	25.3333	34	nosig	nosig
g1707	g__unclassified_f__Polyangiaceae	3.15858	-3.0067	1.47048	-2.0447	0.040884	NA	d__Bacteria	k__unclassified_d__Bacteria	p__Proteobacteria	c__Deltaproteobacteria	o__Myxococcales	f__Polyangiaceae	g__unclassified_f__Polyangiaceae	5.33333	0.666667	3.33333	nosig	nosig
g1708	g__unclassified_f__Porphyromonadaceae	32.2957	0.564996	1.36576	0.413685	0.679105	NA	d__Bacteria	k__unclassified_d__Bacteria	p__Bacteroidetes	c__Bacteroidia	o__Bacteroidales	f__Porphyromonadaceae	g__unclassified_f__Porphyromonadaceae	12.6667	19.3333	47.3333	nosig	nosig
g1715	g__unclassified_f__Rhodanobacteraceae	26.295	0.402514	0.804467	0.500348	0.61683	NA	d__Bacteria	k__unclassified_d__Bacteria	p__Proteobacteria	c__Gammaproteobacteria	o__Xanthomonadales	f__Rhodanobacteraceae	g__unclassified_f__Rhodanobacteraceae	10.6667	14	47.3333	nosig	nosig
g1720	g__unclassified_f__Rickettsiaceae	3.02763	-1.63837	2.24109	-0.73106	0.464742	NA	d__Bacteria	k__unclassified_d__Bacteria	p__Proteobacteria	c__Alphaproteobacteria	o__Rickettsiales	f__Rickettsiaceae	g__unclassified_f__Rickettsiaceae	2	0.666667	4.66667	nosig	nosig
g1722	g__unclassified_f__Sphingobacteriaceae	213.558	0.931174	0.928876	1.00247	NA	NA	d__Bacteria	k__unclassified_d__Bacteria	p__Bacteroidetes	c__Sphingobacteriia	o__Sphingobacteriales	f__Sphingobacteriaceae	g__unclassified_f__Sphingobacteriaceae	64.6667	127.333	330.667	nosig	nosig
g1725	g__unclassified_f__Sporolactobacillaceae	51.4989	0.116224	0.350109	0.331964	0.739917	NA	d__Bacteria	k__unclassified_d__Bacteria	p__Firmicutes	c__Bacilli	o__Bacillales	f__Sporolactobacillaceae	g__unclassified_f__Sporolactobacillaceae	47.3333	51.3333	54.6667	nosig	nosig
g1727	g__unclassified_f__Streptosporangiaceae	20.3386	0.888888	0.802441	1.10773	0.267978	NA	d__Bacteria	k__unclassified_d__Bacteria	p__Actinobacteria	c__Actinobacteria	o__Streptosporangiales	f__Streptosporangiaceae	g__unclassified_f__Streptosporangiaceae	12	22	26.6667	nosig	nosig
g1728	g__unclassified_f__Succinivibrionaceae	4.21118	-1.57134	1.18755	-1.32318	0.185776	NA	d__Bacteria	k__unclassified_d__Bacteria	p__Proteobacteria	c__Gammaproteobacteria	o__Aeromonadales	f__Succinivibrionaceae	g__unclassified_f__Succinivibrionaceae	8	2.66667	2	nosig	nosig
g1729	g__unclassified_f__Sutterellaceae	33.7856	-0.22614	0.525533	-0.43031	0.666967	NA	d__Bacteria	k__unclassified_d__Bacteria	p__Proteobacteria	c__Betaproteobacteria	o__Burkholderiales	f__Sutterellaceae	g__unclassified_f__Sutterellaceae	38.6667	33.3333	27.3333	nosig	nosig
g173	g__Aureimonas	9587.08	0.0931	0.81327	0.114476	NA	NA	d__Bacteria	k__unclassified_d__Bacteria	p__Proteobacteria	c__Alphaproteobacteria	o__Rhizobiales	f__Aurantimonadaceae	g__Aureimonas	3852.67	4153.33	15112	nosig	nosig
g1730	g__unclassified_f__Synergistaceae	10.7417	1.4012	0.833342	1.68143	0.09268	NA	d__Bacteria	k__unclassified_d__Bacteria	p__Synergistetes	c__Synergistia	o__Synergistales	f__Synergistaceae	g__unclassified_f__Synergistaceae	6.66667	18	8.66667	nosig	nosig
g1731	g__unclassified_f__Thermomonosporaceae	34.6899	1.11827	0.590154	1.89487	0.058109	NA	d__Bacteria	k__unclassified_d__Bacteria	p__Actinobacteria	c__Actinobacteria	o__Streptosporangiales	f__Thermomonosporaceae	g__unclassified_f__Thermomonosporaceae	24	52	29.3333	nosig	nosig
g1732	g__unclassified_f__Veillonellaceae	32.9107	1.43484	0.61401	2.33684	0.019448	NA	d__Bacteria	k__unclassified_d__Bacteria	p__Firmicutes	c__Negativicutes	o__Selenomonadales	f__Veillonellaceae	g__unclassified_f__Veillonellaceae	18	48.6667	34.6667	nosig	nosig
g1735	g__unclassified_f__Vibrionaceae	3.94127	3.8351	1.64091	2.33719	0.019429	NA	d__Bacteria	k__unclassified_d__Bacteria	p__Proteobacteria	c__Gammaproteobacteria	o__Vibrionales	f__Vibrionaceae	g__unclassified_f__Vibrionaceae	0	2.66667	9.33333	nosig	nosig
g1736	g__unclassified_f__Xanthobacteraceae	3.79453	-0.01411	1.67585	-0.00842	0.993282	NA	d__Bacteria	k__unclassified_d__Bacteria	p__Proteobacteria	c__Alphaproteobacteria	o__Rhizobiales	f__Xanthobacteraceae	g__unclassified_f__Xanthobacteraceae	2	2	5.33333	nosig	nosig
g1740	g__unclassified_o__Actinomycetales	6.28824	-4.68932	1.67101	-2.80628	0.005012	NA	d__Bacteria	k__unclassified_d__Bacteria	p__Actinobacteria	c__Actinobacteria	o__Actinomycetales	f__unclassified_o__Actinomycetales	g__unclassified_o__Actinomycetales	16.6667	0.666667	2.66667	nosig	nosig
g1745	g__unclassified_o__Chlamydiales	27.8701	0.327132	0.651928	0.50179	0.615815	NA	d__Bacteria	k__unclassified_d__Bacteria	p__Chlamydiae	c__Chlamydiia	o__Chlamydiales	f__unclassified_o__Chlamydiales	g__unclassified_o__Chlamydiales	24.6667	30.6667	28.6667	nosig	nosig
g1746	g__unclassified_o__Chloroflexales	0.620805	-2.85076	3.97357	-0.71743	0.473108	NA	d__Bacteria	k__unclassified_d__Bacteria	p__Chloroflexi	c__Chloroflexia	o__Chloroflexales	f__unclassified_o__Chloroflexales	g__unclassified_o__Chloroflexales	1.33333	0	0.666667	nosig	nosig
g1747	g__unclassified_o__Chromatiales	13.906	-0.30823	0.585699	-0.52626	0.598707	NA	d__Bacteria	k__unclassified_d__Bacteria	p__Proteobacteria	c__Gammaproteobacteria	o__Chromatiales	f__unclassified_o__Chromatiales	g__unclassified_o__Chromatiales	14.6667	12	14.6667	nosig	nosig
g1749	g__unclassified_o__Coriobacteriales	15.8336	-1.19262	0.474761	-2.51203	0.012004	NA	d__Bacteria	k__unclassified_d__Bacteria	p__Actinobacteria	c__Coriobacteriia	o__Coriobacteriales	f__unclassified_o__Coriobacteriales	g__unclassified_o__Coriobacteriales	28.6667	12.6667	7.33333	nosig	nosig
g1750	g__unclassified_o__Corynebacteriales	50.1921	-0.28133	0.424106	-0.66335	0.507109	NA	d__Bacteria	k__unclassified_d__Bacteria	p__Actinobacteria	c__Actinobacteria	o__Corynebacteriales	f__unclassified_o__Corynebacteriales	g__unclassified_o__Corynebacteriales	61.3333	50.6667	42	nosig	nosig
g1755	g__unclassified_o__Lactobacillales	2.5835	-2.3348	1.79317	-1.30206	0.192897	NA	d__Bacteria	k__unclassified_d__Bacteria	p__Firmicutes	c__Bacilli	o__Lactobacillales	f__unclassified_o__Lactobacillales	g__unclassified_o__Lactobacillales	3.33333	0.666667	3.33333	nosig	nosig
g1756	g__unclassified_o__Methylophilales	54.3145	-0.19324	0.369418	-0.52308	0.600916	NA	d__Bacteria	k__unclassified_d__Bacteria	p__Proteobacteria	c__Betaproteobacteria	o__Methylophilales	f__unclassified_o__Methylophilales	g__unclassified_o__Methylophilales	64	56.6667	41.3333	nosig	nosig
g1757	g__unclassified_o__Micrococcales	21.5653	-0.02731	0.920328	-0.02968	0.976323	NA	d__Bacteria	k__unclassified_d__Bacteria	p__Actinobacteria	c__Actinobacteria	o__Micrococcales	f__unclassified_o__Micrococcales	g__unclassified_o__Micrococcales	22	21.3333	23.3333	nosig	nosig
g1758	g__unclassified_o__Mycoplasmatales	1.0655	0	4.08046	0	1	NA	d__Bacteria	k__unclassified_d__Bacteria	p__Tenericutes	c__Mollicutes	o__Mycoplasmatales	f__unclassified_o__Mycoplasmatales	g__unclassified_o__Mycoplasmatales	0	0	2.66667	nosig	nosig
g176	g__Avibacterium	12.7883	-0.45207	0.731007	-0.61842	0.536299	NA	d__Bacteria	k__unclassified_d__Bacteria	p__Proteobacteria	c__Gammaproteobacteria	o__Pasteurellales	f__Pasteurellaceae	g__Avibacterium	17.3333	12.6667	9.33333	nosig	nosig
g1760	g__unclassified_o__Neisseriales	5.5171	0.616217	1.28917	0.477994	0.632654	NA	d__Bacteria	k__unclassified_d__Bacteria	p__Proteobacteria	c__Betaproteobacteria	o__Neisseriales	f__unclassified_o__Neisseriales	g__unclassified_o__Neisseriales	6	9.33333	2	nosig	nosig
g1764	g__unclassified_o__Pseudomonadales	0.848057	-3.87715	3.93969	-0.98413	0.325053	NA	d__Bacteria	k__unclassified_d__Bacteria	p__Proteobacteria	c__Gammaproteobacteria	o__Pseudomonadales	f__unclassified_o__Pseudomonadales	g__unclassified_o__Pseudomonadales	2.66667	0	0	nosig	nosig
g1766	g__unclassified_o__Rhodobacterales	52.4246	-0.17175	0.483955	-0.35489	0.722674	NA	d__Bacteria	k__unclassified_d__Bacteria	p__Proteobacteria	c__Alphaproteobacteria	o__Rhodobacterales	f__unclassified_o__Rhodobacterales	g__unclassified_o__Rhodobacterales	63.3333	56.6667	37.3333	nosig	nosig
g1768	g__unclassified_o__Rickettsiales	7.45437	0.095233	0.920544	0.103453	0.917604	NA	d__Bacteria	k__unclassified_d__Bacteria	p__Proteobacteria	c__Alphaproteobacteria	o__Rickettsiales	f__unclassified_o__Rickettsiales	g__unclassified_o__Rickettsiales	7.33333	8	6.66667	nosig	nosig
g1772	g__unclassified_o__Spirochaetales	2.31361	0.029513	2.14421	0.013764	0.989018	NA	d__Bacteria	k__unclassified_d__Bacteria	p__Spirochaetes	c__Spirochaetia	o__Spirochaetales	f__unclassified_o__Spirochaetales	g__unclassified_o__Spirochaetales	2.66667	2.66667	2	nosig	nosig
g1776	g__unclassified_o__Thermotogales	14.1129	-0.03964	0.758641	-0.05226	0.958325	NA	d__Bacteria	k__unclassified_d__Bacteria	p__Thermotogae	c__Thermotogae	o__Thermotogales	f__unclassified_o__Thermotogales	g__unclassified_o__Thermotogales	15.3333	15.3333	11.3333	nosig	nosig
g1779	g__unclassified_o__Vibrionales	5.82332	3.91687	1.822	2.14977	0.031574	NA	d__Bacteria	k__unclassified_d__Bacteria	p__Proteobacteria	c__Gammaproteobacteria	o__Vibrionales	f__unclassified_o__Vibrionales	g__unclassified_o__Vibrionales	0.666667	10.6667	6.66667	nosig	nosig
g1785	g__unclassified_p__candidate_division_CPR1	55.5532	0.143585	0.359367	0.399551	0.689487	NA	d__Bacteria	k__unclassified_d__Bacteria	p__candidate_division_CPR1	c__unclassified_p__candidate_division_CPR1	o__unclassified_p__candidate_division_CPR1	f__unclassified_p__candidate_division_CPR1	g__unclassified_p__candidate_division_CPR1	60.6667	67.3333	41.3333	nosig	nosig
g1787	g__unclassified_p__candidate_division_CPR3	23.2368	1.14122	0.68501	1.66599	0.095716	NA	d__Bacteria	k__unclassified_d__Bacteria	p__candidate_division_CPR3	c__unclassified_p__candidate_division_CPR3	o__unclassified_p__candidate_division_CPR3	f__unclassified_p__candidate_division_CPR3	g__unclassified_p__candidate_division_CPR3	15.3333	34	23.3333	nosig	nosig
g1795	g__unclassified_p__Candidatus_Adlerbacteria	36.8034	0.768268	0.400755	1.91705	0.055231	NA	d__Bacteria	k__unclassified_d__Bacteria	p__Candidatus_Adlerbacteria	c__unclassified_p__Candidatus_Adlerbacteria	o__unclassified_p__Candidatus_Adlerbacteria	f__unclassified_p__Candidatus_Adlerbacteria	g__unclassified_p__Candidatus_Adlerbacteria	26	44.6667	40	nosig	nosig
g1797	g__unclassified_p__Candidatus_Aminicenantes	37.5573	-0.50992	0.736091	-0.69274	0.48847	NA	d__Bacteria	k__unclassified_d__Bacteria	p__Candidatus_Aminicenantes	c__unclassified_p__Candidatus_Aminicenantes	o__unclassified_p__Candidatus_Aminicenantes	f__unclassified_p__Candidatus_Aminicenantes	g__unclassified_p__Candidatus_Aminicenantes	60	43.3333	16	nosig	nosig
g1798	g__unclassified_p__Candidatus_Atribacteria	21.9862	0.496647	0.509184	0.975378	0.329373	NA	d__Bacteria	k__unclassified_d__Bacteria	p__Candidatus_Atribacteria	c__unclassified_p__Candidatus_Atribacteria	o__unclassified_p__Candidatus_Atribacteria	f__unclassified_p__Candidatus_Atribacteria	g__unclassified_p__Candidatus_Atribacteria	20	28.6667	17.3333	nosig	nosig
g1802	g__unclassified_p__Candidatus_Campbellbacteria	10.825	0.350136	1.14934	0.304641	0.760639	NA	d__Bacteria	k__unclassified_d__Bacteria	p__Candidatus_Campbellbacteria	c__unclassified_p__Candidatus_Campbellbacteria	o__unclassified_p__Candidatus_Campbellbacteria	f__unclassified_p__Candidatus_Campbellbacteria	g__unclassified_p__Candidatus_Campbellbacteria	6.66667	8.66667	18	nosig	nosig
g1807	g__unclassified_p__Candidatus_Falkowbacteria	55.6352	0.843851	0.332012	2.54163	0.011034	NA	d__Bacteria	k__unclassified_d__Bacteria	p__Candidatus_Falkowbacteria	c__unclassified_p__Candidatus_Falkowbacteria	o__unclassified_p__Candidatus_Falkowbacteria	f__unclassified_p__Candidatus_Falkowbacteria	g__unclassified_p__Candidatus_Falkowbacteria	38.6667	70	58.6667	nosig	nosig
g1812	g__unclassified_p__Candidatus_Kuenenbacteria	13.1035	-0.5932	1.05415	-0.56273	0.573619	NA	d__Bacteria	k__unclassified_d__Bacteria	p__Candidatus_Kuenenbacteria	c__unclassified_p__Candidatus_Kuenenbacteria	o__unclassified_p__Candidatus_Kuenenbacteria	f__unclassified_p__Candidatus_Kuenenbacteria	g__unclassified_p__Candidatus_Kuenenbacteria	20.6667	14	6.66667	nosig	nosig
g1820	g__unclassified_p__Candidatus_Pacebacteria	24.1865	0.733188	0.569094	1.28834	0.197627	NA	d__Bacteria	k__unclassified_d__Bacteria	p__Candidatus_Pacebacteria	c__unclassified_p__Candidatus_Pacebacteria	o__unclassified_p__Candidatus_Pacebacteria	f__unclassified_p__Candidatus_Pacebacteria	g__unclassified_p__Candidatus_Pacebacteria	20	33.3333	20.6667	nosig	nosig
g1823	g__unclassified_p__Candidatus_Poribacteria	9.80236	0.454833	0.824961	0.551339	0.581401	NA	d__Bacteria	k__unclassified_d__Bacteria	p__Candidatus_Poribacteria	c__unclassified_p__Candidatus_Poribacteria	o__unclassified_p__Candidatus_Poribacteria	f__unclassified_p__Candidatus_Poribacteria	g__unclassified_p__Candidatus_Poribacteria	10	14	6.66667	nosig	nosig
g1827	g__unclassified_p__Candidatus_Shapirobacteria	10.5544	-0.95697	0.616562	-1.55211	0.120636	NA	d__Bacteria	k__unclassified_d__Bacteria	p__Candidatus_Shapirobacteria	c__unclassified_p__Candidatus_Shapirobacteria	o__unclassified_p__Candidatus_Shapirobacteria	f__unclassified_p__Candidatus_Shapirobacteria	g__unclassified_p__Candidatus_Shapirobacteria	19.3333	10	3.33333	nosig	nosig
g1832	g__unclassified_p__Chlamydiae	2.8519	-2.32874	1.38062	-1.68673	0.091656	NA	d__Bacteria	k__unclassified_d__Bacteria	p__Chlamydiae	c__unclassified_p__Chlamydiae	o__unclassified_p__Chlamydiae	f__unclassified_p__Chlamydiae	g__unclassified_p__Chlamydiae	6.66667	1.33333	0.666667	nosig	nosig
g1836	g__unclassified_p__Deinococcus-Thermus	4.54384	0.521326	2.18831	0.238232	0.811701	NA	d__Bacteria	k__unclassified_d__Bacteria	p__Deinococcus-Thermus	c__unclassified_p__Deinococcus-Thermus	o__unclassified_p__Deinococcus-Thermus	f__unclassified_p__Deinococcus-Thermus	g__unclassified_p__Deinococcus-Thermus	2.66667	4	6	nosig	nosig
g1837	g__unclassified_p__Elusimicrobia	10.3976	1.85371	0.768159	2.41319	0.015814	NA	d__Bacteria	k__unclassified_d__Bacteria	p__Elusimicrobia	c__unclassified_p__Elusimicrobia	o__unclassified_p__Elusimicrobia	f__unclassified_p__Elusimicrobia	g__unclassified_p__Elusimicrobia	3.33333	12	15.3333	nosig	nosig
g1846	g__Ureibacillus	45.8798	0.206222	0.438093	0.470725	0.637837	NA	d__Bacteria	k__unclassified_d__Bacteria	p__Firmicutes	c__Bacilli	o__Bacillales	f__Planococcaceae	g__Ureibacillus	42.6667	49.3333	47.3333	nosig	nosig
g1847	g__Vagococcus	3.54283	0.712089	1.90562	0.373679	0.708643	NA	d__Bacteria	k__unclassified_d__Bacteria	p__Firmicutes	c__Bacilli	o__Lactobacillales	f__Enterococcaceae	g__Vagococcus	4	6.66667	0.666667	nosig	nosig
g1848	g__Varibaculum	21.597	0.640439	0.584531	1.09564	0.273234	NA	d__Bacteria	k__unclassified_d__Bacteria	p__Actinobacteria	c__Actinobacteria	o__Actinomycetales	f__Actinomycetaceae	g__Varibaculum	17.3333	27.3333	22	nosig	nosig
g1853	g__Vermiphilus	0.414034	1.84722	4.03782	0.45748	0.647326	NA	d__Bacteria	k__unclassified_d__Bacteria	p__unclassified_d__Bacteria	c__unclassified_d__Bacteria	o__unclassified_d__Bacteria	f__unclassified_d__Bacteria	g__Vermiphilus	0	0.666667	0.666667	nosig	nosig
g1858	g__Viridibacillus	32.8349	0.082805	0.481548	0.171956	0.863472	NA	d__Bacteria	k__unclassified_d__Bacteria	p__Firmicutes	c__Bacilli	o__Bacillales	f__Planococcaceae	g__Viridibacillus	36.6667	39.3333	24.6667	nosig	nosig
g1860	g__Vitreoscilla	42.0832	-0.26549	0.38838	-0.68357	0.494245	NA	d__Bacteria	k__unclassified_d__Bacteria	p__Proteobacteria	c__Betaproteobacteria	o__Neisseriales	f__Neisseriaceae	g__Vitreoscilla	48	40	36.6667	nosig	nosig
g1863	g__Waddlia	34.1703	0.570333	0.497392	1.14665	0.251528	NA	d__Bacteria	k__unclassified_d__Bacteria	p__Chlamydiae	c__Chlamydiia	o__Chlamydiales	f__Waddliaceae	g__Waddlia	24.6667	36.6667	42	nosig	nosig
g1864	g__Weeksella	49.3151	0.830446	0.707537	1.17371	0.24051	NA	d__Bacteria	k__unclassified_d__Bacteria	p__Bacteroidetes	c__Flavobacteriia	o__Flavobacteriales	f__Flavobacteriaceae	g__Weeksella	26	46.6667	62	nosig	nosig
g1865	g__Weissella	45.0407	-0.12738	0.416738	-0.30566	0.759867	NA	d__Bacteria	k__unclassified_d__Bacteria	p__Firmicutes	c__Bacilli	o__Lactobacillales	f__Leuconostocaceae	g__Weissella	53.3333	49.3333	34	nosig	nosig
g1868	g__Westiella	0.654226	0	4.08046	0	1	NA	d__Bacteria	k__unclassified_d__Bacteria	p__Cyanobacteria	c__unclassified_p__Cyanobacteria	o__Stigonematales	f__unclassified_o__Stigonematales	g__Westiella	0	0	2	nosig	nosig
g1870	g__Winogradskyella	46.7323	-0.96162	0.524911	-1.83197	0.066955	NA	d__Bacteria	k__unclassified_d__Bacteria	p__Bacteroidetes	c__Flavobacteriia	o__Flavobacteriales	f__Flavobacteriaceae	g__Winogradskyella	68.6667	36	34	nosig	nosig
g1871	g__Wohlfahrtiimonas	33.1962	-0.47263	0.477643	-0.98951	0.322413	NA	d__Bacteria	k__unclassified_d__Bacteria	p__Proteobacteria	c__Gammaproteobacteria	o__unclassified_c__Gammaproteobacteria	f__unclassified_c__Gammaproteobacteria	g__Wohlfahrtiimonas	33.3333	24	42.6667	nosig	nosig
g1872	g__Wolbachia	18.5812	0.370826	0.646999	0.573148	0.566544	NA	d__Bacteria	k__unclassified_d__Bacteria	p__Proteobacteria	c__Alphaproteobacteria	o__Rickettsiales	f__Anaplasmataceae	g__Wolbachia	18	23.3333	14.6667	nosig	nosig
g1873	g__Wolinella	16.6607	-0.49067	0.617611	-0.79446	0.426926	NA	d__Bacteria	k__unclassified_d__Bacteria	p__Proteobacteria	c__Epsilonproteobacteria	o__Campylobacterales	f__Helicobacteraceae	g__Wolinella	19.3333	14	16	nosig	nosig
g1885	g__Yokenella	17.7628	0.462788	0.565632	0.818178	0.413256	NA	d__Bacteria	k__unclassified_d__Bacteria	p__Proteobacteria	c__Gammaproteobacteria	o__Enterobacteriales	f__Enterobacteriaceae	g__Yokenella	17.3333	24	13.3333	nosig	nosig
g1887	g__Youngiibacter	24.1011	0.215546	0.64725	0.333019	0.73912	NA	d__Bacteria	k__unclassified_d__Bacteria	p__Firmicutes	c__Clostridia	o__Clostridiales	f__Clostridiaceae	g__Youngiibacter	28	33.3333	14.6667	nosig	nosig
g1893	g__Zunongwangia	33.5217	0.043702	0.75927	0.057558	0.954101	NA	d__Bacteria	k__unclassified_d__Bacteria	p__Bacteroidetes	c__Flavobacteriia	o__Flavobacteriales	f__Flavobacteriaceae	g__Zunongwangia	24	25.3333	42	nosig	nosig
g1894	g__Zymobacter	23.1068	-0.19432	0.524605	-0.37042	0.71107	NA	d__Bacteria	k__unclassified_d__Bacteria	p__Proteobacteria	c__Gammaproteobacteria	o__Oceanospirillales	f__Halomonadaceae	g__Zymobacter	26	22.6667	19.3333	nosig	nosig
g190	g__Barnesiella	27.7956	0.735738	0.802578	0.916717	0.359291	NA	d__Bacteria	k__unclassified_d__Bacteria	p__Bacteroidetes	c__Bacteroidia	o__Bacteroidales	f__Porphyromonadaceae	g__Barnesiella	16	27.3333	34	nosig	nosig
g192	g__Basfia	11.149	0.028056	1.43648	0.019531	0.984417	NA	d__Bacteria	k__unclassified_d__Bacteria	p__Proteobacteria	c__Gammaproteobacteria	o__Pasteurellales	f__Pasteurellaceae	g__Basfia	10.6667	10.6667	10	nosig	nosig
g193	g__Basilea	20.916	-0.07711	0.676897	-0.11392	0.909302	NA	d__Bacteria	k__unclassified_d__Bacteria	p__Proteobacteria	c__Betaproteobacteria	o__Burkholderiales	f__Alcaligenaceae	g__Basilea	17.3333	16.6667	28.6667	nosig	nosig
g194	g__Bavariicoccus	5.9862	0.718662	1.28398	0.559715	0.575674	NA	d__Bacteria	k__unclassified_d__Bacteria	p__Firmicutes	c__Bacilli	o__Lactobacillales	f__Enterococcaceae	g__Bavariicoccus	4	6.66667	8	nosig	nosig
g198	g__Belliella	43.777	-0.17355	0.666249	-0.26049	0.794489	NA	d__Bacteria	k__unclassified_d__Bacteria	p__Bacteroidetes	c__Cytophagia	o__Cytophagales	f__Cyclobacteriaceae	g__Belliella	34	30.6667	55.3333	nosig	nosig
g20	g__Acidithiomicrobium	3.38858	3.0277	2.11999	1.42817	0.153244	NA	d__Bacteria	k__unclassified_d__Bacteria	p__Actinobacteria	c__Acidimicrobiia	o__Acidimicrobiales	f__Acidimicrobiaceae	g__Acidithiomicrobium	0.666667	5.33333	4.66667	nosig	nosig
g201	g__Bergeyella	29.1617	-1.16986	0.680692	-1.71864	0.085681	NA	d__Bacteria	k__unclassified_d__Bacteria	p__Bacteroidetes	c__Flavobacteriia	o__Flavobacteriales	f__Flavobacteriaceae	g__Bergeyella	29.3333	13.3333	46	nosig	nosig
g202	g__Bermanella	49.5099	0.127754	0.45007	0.283854	0.776522	NA	d__Bacteria	k__unclassified_d__Bacteria	p__Proteobacteria	c__Gammaproteobacteria	o__Oceanospirillales	f__Oceanospirillaceae	g__Bermanella	56	61.3333	33.3333	nosig	nosig
g205	g__Bibersteinia	8.27579	-0.13967	1.07513	-0.12991	0.89664	NA	d__Bacteria	k__unclassified_d__Bacteria	p__Proteobacteria	c__Gammaproteobacteria	o__Pasteurellales	f__Pasteurellaceae	g__Bibersteinia	8.66667	8	7.33333	nosig	nosig
g208	g__Bizionia	4.19451	2.29649	1.30359	1.76167	0.078126	NA	d__Bacteria	k__unclassified_d__Bacteria	p__Bacteroidetes	c__Flavobacteriia	o__Flavobacteriales	f__Flavobacteriaceae	g__Bizionia	1.33333	6.66667	4.66667	nosig	nosig
g213	g__Blattabacterium	0.825209	1.56783	3.29462	0.475876	0.634163	NA	d__Bacteria	k__unclassified_d__Bacteria	p__Bacteroidetes	c__Flavobacteriia	o__Flavobacteriales	f__Blattabacteriaceae	g__Blattabacterium	0.666667	2	0	nosig	nosig
g215	g__Bordetella	13788.4	-0.06299	0.717469	-0.0878	NA	NA	d__Bacteria	k__unclassified_d__Bacteria	p__Proteobacteria	c__Betaproteobacteria	o__Burkholderiales	f__Alcaligenaceae	g__Bordetella	7673.33	7404.67	27922	nosig	nosig
g216	g__Borrelia	30.6164	0.518425	0.395624	1.3104	0.190061	NA	d__Bacteria	k__unclassified_d__Bacteria	p__Spirochaetes	c__Spirochaetia	o__Spirochaetales	f__Borreliaceae	g__Borrelia	26.6667	38.6667	27.3333	nosig	nosig
g217	g__Borreliella	4.03073	-1.86898	1.23071	-1.51862	0.128858	NA	d__Bacteria	k__unclassified_d__Bacteria	p__Spirochaetes	c__Spirochaetia	o__Spirochaetales	f__Borreliaceae	g__Borreliella	7.33333	2	2.66667	nosig	nosig
g222	g__Brackiella	31.7471	-0.98065	0.451126	-2.17379	0.029721	NA	d__Bacteria	k__unclassified_d__Bacteria	p__Proteobacteria	c__Betaproteobacteria	o__Burkholderiales	f__Alcaligenaceae	g__Brackiella	36.6667	18.6667	36.6667	nosig	nosig
g229	g__Brochothrix	18.4641	-0.90547	0.493542	-1.83463	0.066561	NA	d__Bacteria	k__unclassified_d__Bacteria	p__Firmicutes	c__Bacilli	o__Bacillales	f__Listeriaceae	g__Brochothrix	27.3333	14.6667	14.6667	nosig	nosig
g232	g__Buchnera	2.28375	-0.95396	2.22646	-0.42847	0.668312	NA	d__Bacteria	k__unclassified_d__Bacteria	p__Proteobacteria	c__Gammaproteobacteria	o__Enterobacteriales	f__Enterobacteriaceae	g__Buchnera	2.66667	1.33333	2	nosig	nosig
g233	g__Budvicia	34.8641	-0.635	0.405143	-1.56735	0.117033	NA	d__Bacteria	k__unclassified_d__Bacteria	p__Proteobacteria	c__Gammaproteobacteria	o__Enterobacteriales	f__Enterobacteriaceae	g__Budvicia	49.3333	32	24	nosig	nosig
g234	g__Bulleidia	5.58278	-0.62294	1.81689	-0.34286	0.731704	NA	d__Bacteria	k__unclassified_d__Bacteria	p__Firmicutes	c__Erysipelotrichia	o__Erysipelotrichales	f__Erysipelotrichaceae	g__Bulleidia	6	4	6.66667	nosig	nosig
g236	g__Buttiauxella	47.9197	0.04084	0.396293	0.103056	0.917919	NA	d__Bacteria	k__unclassified_d__Bacteria	p__Proteobacteria	c__Gammaproteobacteria	o__Enterobacteriales	f__Enterobacteriaceae	g__Buttiauxella	50.6667	52	40.6667	nosig	nosig
g237	g__Butyricicoccus	8.60092	-2.00894	0.739733	-2.71576	0.006612	NA	d__Bacteria	k__unclassified_d__Bacteria	p__Firmicutes	c__Clostridia	o__Clostridiales	f__Clostridiaceae	g__Butyricicoccus	16	4	6	nosig	nosig
g261	g__Caminibacter	7.12942	-0.17043	1.11574	-0.15275	0.878596	NA	d__Bacteria	k__unclassified_d__Bacteria	p__Proteobacteria	c__Epsilonproteobacteria	o__Nautiliales	f__Nautiliaceae	g__Caminibacter	8.66667	8	6	nosig	nosig
g266	g__Candidatus_Adiutrix	23.9651	-0.73145	0.637966	-1.14653	0.251575	NA	d__Bacteria	k__unclassified_d__Bacteria	p__Proteobacteria	c__Deltaproteobacteria	o__unclassified_c__Deltaproteobacteria	f__unclassified_c__Deltaproteobacteria	g__Candidatus_Adiutrix	38	23.3333	11.3333	nosig	nosig
g267	g__Candidatus_Amoebophilus	42.9653	0.20671	0.459607	0.449753	0.652888	NA	d__Bacteria	k__unclassified_d__Bacteria	p__Bacteroidetes	c__Cytophagia	o__Cytophagales	f__Amoebophilaceae	g__Candidatus_Amoebophilus	36	42	51.3333	nosig	nosig
g268	g__Candidatus_Aquiluna	16.012	-0.00563	0.593888	-0.00948	0.992435	NA	d__Bacteria	k__unclassified_d__Bacteria	p__Actinobacteria	c__Actinobacteria	o__Micrococcales	f__Microbacteriaceae	g__Candidatus_Aquiluna	15.3333	15.3333	18	nosig	nosig
g269	g__Candidatus_Arcanobacter	9.24991	2.42574	0.958337	2.5312	0.011367	NA	d__Bacteria	k__unclassified_d__Bacteria	p__Proteobacteria	c__Alphaproteobacteria	o__Rickettsiales	f__unclassified_o__Rickettsiales	g__Candidatus_Arcanobacter	2.66667	14.6667	10.6667	nosig	nosig
g270	g__Candidatus_Arthromitus	12.1248	0.277633	0.655181	0.423751	0.671748	NA	d__Bacteria	k__unclassified_d__Bacteria	p__Firmicutes	c__Clostridia	o__Clostridiales	f__Clostridiaceae	g__Candidatus_Arthromitus	15.3333	18.6667	4	nosig	nosig
g271	g__Candidatus_Atelocyanobacterium	6.31749	0.239167	1.40781	0.169886	0.8651	NA	d__Bacteria	k__unclassified_d__Bacteria	p__Cyanobacteria	c__unclassified_p__Cyanobacteria	o__Chroococcales	f__unclassified_o__Chroococcales	g__Candidatus_Atelocyanobacterium	6.66667	8	4	nosig	nosig
g272	g__Candidatus_Azobacteroides	3.19216	0.027854	2.15216	0.012942	0.989674	NA	d__Bacteria	k__unclassified_d__Bacteria	p__Bacteroidetes	c__Bacteroidia	o__Bacteroidales	f__unclassified_o__Bacteroidales	g__Candidatus_Azobacteroides	4	4	1.33333	nosig	nosig
g273	g__Candidatus_Babela	0.836374	3.84705	3.93994	0.976425	0.328854	NA	d__Bacteria	k__unclassified_d__Bacteria	p__Proteobacteria	c__Deltaproteobacteria	o__unclassified_c__Deltaproteobacteria	f__unclassified_c__Deltaproteobacteria	g__Candidatus_Babela	0	2.66667	0	nosig	nosig
g275	g__Candidatus_Cardinium	5.76673	0.195501	1.29015	0.151534	0.879555	NA	d__Bacteria	k__unclassified_d__Bacteria	p__Bacteroidetes	c__Cytophagia	o__Cytophagales	f__Amoebophilaceae	g__Candidatus_Cardinium	4	4.66667	7.33333	nosig	nosig
g279	g__Candidatus_Desulfamplus	0.620805	-2.85076	3.97357	-0.71743	0.473108	NA	d__Bacteria	k__unclassified_d__Bacteria	p__Proteobacteria	c__Deltaproteobacteria	o__unclassified_c__Deltaproteobacteria	f__unclassified_c__Deltaproteobacteria	g__Candidatus_Desulfamplus	1.33333	0	0.666667	nosig	nosig
g28	g__Acrocarpospora	3.38076	0.473248	1.06694	0.443556	0.657364	NA	d__Bacteria	k__unclassified_d__Bacteria	p__Actinobacteria	c__Actinobacteria	o__Streptosporangiales	f__Streptosporangiaceae	g__Acrocarpospora	3.33333	4.66667	2.66667	nosig	nosig
g281	g__Candidatus_Endobugula	1.75066	-2.86663	3.97285	-0.72155	0.470568	NA	d__Bacteria	k__unclassified_d__Bacteria	p__Proteobacteria	c__Gammaproteobacteria	o__Cellvibrionales	f__Cellvibrionaceae	g__Candidatus_Endobugula	1.33333	0	2.66667	nosig	nosig
g282	g__Candidatus_Endolissoclinum	9.20238	0.31527	0.767819	0.410604	0.681363	NA	d__Bacteria	k__unclassified_d__Bacteria	p__Proteobacteria	c__Alphaproteobacteria	o__Rhodospirillales	f__Rhodospirillaceae	g__Candidatus_Endolissoclinum	8.66667	10.6667	8	nosig	nosig
g283	g__Candidatus_Endoriftia	0.877614	0.058954	2.77885	0.021215	0.983074	NA	d__Bacteria	k__unclassified_d__Bacteria	p__Proteobacteria	c__Gammaproteobacteria	o__unclassified_c__Gammaproteobacteria	f__unclassified_c__Gammaproteobacteria	g__Candidatus_Endoriftia	0.666667	0.666667	1.33333	nosig	nosig
g286	g__Candidatus_Hamiltonella	26.4098	0.127772	0.8177	0.156258	0.87583	NA	d__Bacteria	k__unclassified_d__Bacteria	p__Proteobacteria	c__Gammaproteobacteria	o__Enterobacteriales	f__Enterobacteriaceae	g__Candidatus_Hamiltonella	20	22	33.3333	nosig	nosig
g287	g__Candidatus_Hepatobacter	2.03403	1.00167	2.16232	0.463238	0.643194	NA	d__Bacteria	k__unclassified_d__Bacteria	p__Proteobacteria	c__Alphaproteobacteria	o__Rickettsiales	f__unclassified_o__Rickettsiales	g__Candidatus_Hepatobacter	0.666667	1.33333	3.33333	nosig	nosig
g288	g__Candidatus_Ishikawaella	1.3543	0.545552	2.66267	0.204889	0.837659	NA	d__Bacteria	k__unclassified_d__Bacteria	p__Proteobacteria	c__Gammaproteobacteria	o__Enterobacteriales	f__Enterobacteriaceae	g__Candidatus_Ishikawaella	1.33333	2	0.666667	nosig	nosig
g292	g__Candidatus_Liberibacter	13.0331	0.74366	0.579953	1.28228	0.199746	NA	d__Bacteria	k__unclassified_d__Bacteria	p__Proteobacteria	c__Alphaproteobacteria	o__Rhizobiales	f__Rhizobiaceae	g__Candidatus_Liberibacter	11.3333	19.3333	9.33333	nosig	nosig
g297	g__Candidatus_Megaira	1.62292	4.16973	1.98228	2.1035	0.035422	NA	d__Bacteria	k__unclassified_d__Bacteria	p__Proteobacteria	c__Alphaproteobacteria	o__Rickettsiales	f__Rickettsiaceae	g__Candidatus_Megaira	0	3.33333	1.33333	nosig	nosig
g30	g__Actinoallomurus	39.9059	0.499087	0.451341	1.10579	0.268819	NA	d__Bacteria	k__unclassified_d__Bacteria	p__Actinobacteria	c__Actinobacteria	o__Streptosporangiales	f__Thermomonosporaceae	g__Actinoallomurus	30	42.6667	46.6667	nosig	nosig
g301	g__Candidatus_Midichloria	4.92997	0.009806	1.28861	0.00761	0.993928	NA	d__Bacteria	k__unclassified_d__Bacteria	p__Proteobacteria	c__Alphaproteobacteria	o__Rickettsiales	f__Candidatus_Midichloriaceae	g__Candidatus_Midichloria	5.33333	5.33333	4.66667	nosig	nosig
g302	g__Candidatus_Neoehrlichia	1.46885	-0.5609	2.12036	-0.26453	0.791371	NA	d__Bacteria	k__unclassified_d__Bacteria	p__Proteobacteria	c__Alphaproteobacteria	o__Rickettsiales	f__Anaplasmataceae	g__Candidatus_Neoehrlichia	2	1.33333	1.33333	nosig	nosig
g303	g__Candidatus_Odyssella	29.7376	-0.6264	0.612125	-1.02331	0.306161	NA	d__Bacteria	k__unclassified_d__Bacteria	p__Proteobacteria	c__Alphaproteobacteria	o__Rickettsiales	f__Candidatus_Paracaedibacteraceae	g__Candidatus_Odyssella	32	20.6667	36.6667	nosig	nosig
g307	g__Candidatus_Peribacter	39.2325	0.213032	0.484167	0.439998	0.659938	NA	d__Bacteria	k__unclassified_d__Bacteria	p__Candidatus_Peregrinibacteria	c__Candidatus_Peribacteria	o__Candidatus_Peribacterales	f__unclassified_o__Candidatus_Peribacterales	g__Candidatus_Peribacter	40	46.6667	30	nosig	nosig
g309	g__Candidatus_Photodesmus	7.65676	0.840476	1.14798	0.732135	0.464086	NA	d__Bacteria	k__unclassified_d__Bacteria	p__Proteobacteria	c__Gammaproteobacteria	o__Vibrionales	f__Vibrionaceae	g__Candidatus_Photodesmus	5.33333	9.33333	8	nosig	nosig
g310	g__Candidatus_Phytoplasma	8.4105	0.666072	1.14794	0.580233	0.561758	NA	d__Bacteria	k__unclassified_d__Bacteria	p__Tenericutes	c__Mollicutes	o__Acholeplasmatales	f__Acholeplasmataceae	g__Candidatus_Phytoplasma	4.66667	7.33333	12.6667	nosig	nosig
g313	g__Candidatus_Regiella	28.6835	-0.19415	0.709238	-0.27374	0.784284	NA	d__Bacteria	k__unclassified_d__Bacteria	p__Proteobacteria	c__Gammaproteobacteria	o__Enterobacteriales	f__Enterobacteriaceae	g__Candidatus_Regiella	20.6667	18	48.6667	nosig	nosig
g316	g__Candidatus_Schmidhempelia	4.43071	1.56768	1.27248	1.23199	0.217954	NA	d__Bacteria	k__unclassified_d__Bacteria	p__Proteobacteria	c__Gammaproteobacteria	o__Orbales	f__Orbaceae	g__Candidatus_Schmidhempelia	3.33333	10	0.666667	nosig	nosig
g317	g__Candidatus_Soleaferrea	21.8677	0.551803	0.780693	0.706812	0.479683	NA	d__Bacteria	k__unclassified_d__Bacteria	p__Firmicutes	c__Clostridia	o__Clostridiales	f__Ruminococcaceae	g__Candidatus_Soleaferrea	19.3333	28.6667	20.6667	nosig	nosig
g319	g__Candidatus_Stoquefichus	5.01706	1.1389	1.23905	0.919166	0.358009	NA	d__Bacteria	k__unclassified_d__Bacteria	p__Firmicutes	c__Erysipelotrichia	o__Erysipelotrichales	f__Erysipelotrichaceae	g__Candidatus_Stoquefichus	3.33333	7.33333	4.66667	nosig	nosig
g32	g__Actinobacillus	37.3341	-0.01846	0.364277	-0.05066	0.959595	NA	d__Bacteria	k__unclassified_d__Bacteria	p__Proteobacteria	c__Gammaproteobacteria	o__Pasteurellales	f__Pasteurellaceae	g__Actinobacillus	45.3333	45.3333	23.3333	nosig	nosig
g320	g__Candidatus_Sulcia	1.32984	0	4.08046	0	1	NA	d__Bacteria	k__unclassified_d__Bacteria	p__Bacteroidetes	c__Flavobacteriia	o__Flavobacteriales	f__unclassified_o__Flavobacteriales	g__Candidatus_Sulcia	0	0	2.66667	nosig	nosig
g322	g__Candidatus_Symbiothrix	39.5654	1.01213	0.680747	1.48679	0.13707	NA	d__Bacteria	k__unclassified_d__Bacteria	p__Bacteroidetes	c__Bacteroidia	o__Bacteroidales	f__unclassified_o__Bacteroidales	g__Candidatus_Symbiothrix	16.6667	34.6667	58.6667	nosig	nosig
g324	g__Candidatus_Tremblaya	3.78082	-4.09471	1.60182	-2.55629	0.01058	NA	d__Bacteria	k__unclassified_d__Bacteria	p__Proteobacteria	c__Betaproteobacteria	o__unclassified_c__Betaproteobacteria	f__unclassified_c__Betaproteobacteria	g__Candidatus_Tremblaya	11.3333	0.666667	0	nosig	nosig
g325	g__Candidatus_Westeberhardia	0.627281	3.43204	3.95094	0.868665	0.38503	NA	d__Bacteria	k__unclassified_d__Bacteria	p__Proteobacteria	c__Gammaproteobacteria	o__Enterobacteriales	f__Enterobacteriaceae	g__Candidatus_Westeberhardia	0	2	0	nosig	nosig
g326	g__Candidatus_Xenolissoclinum	0.829668	-1.65936	3.91306	-0.42406	0.671525	NA	d__Bacteria	k__unclassified_d__Bacteria	p__Proteobacteria	c__Alphaproteobacteria	o__Rickettsiales	f__Anaplasmataceae	g__Candidatus_Xenolissoclinum	2	0.666667	0	nosig	nosig
g333	g__Castellaniella	858.523	-0.16412	0.691555	-0.23732	NA	NA	d__Bacteria	k__unclassified_d__Bacteria	p__Proteobacteria	c__Betaproteobacteria	o__Burkholderiales	f__Alcaligenaceae	g__Castellaniella	625.333	562.667	1486	nosig	nosig
g334	g__Catabacter	36.7684	0.622055	0.495454	1.25553	0.209288	NA	d__Bacteria	k__unclassified_d__Bacteria	p__Firmicutes	c__Clostridia	o__Clostridiales	f__Catabacteriaceae	g__Catabacter	28	43.3333	40.6667	nosig	nosig
g335	g__Catellicoccus	1.47054	-2.59293	2.10256	-1.23323	0.217491	NA	d__Bacteria	k__unclassified_d__Bacteria	p__Firmicutes	c__Bacilli	o__Lactobacillales	f__Enterococcaceae	g__Catellicoccus	4	0.666667	0	nosig	nosig
g337	g__Catenibacterium	22.4469	-0.227	1.46643	-0.1548	NA	NA	d__Bacteria	k__unclassified_d__Bacteria	p__Firmicutes	c__Erysipelotrichia	o__Erysipelotrichales	f__Erysipelotrichaceae	g__Catenibacterium	14.6667	12.6667	28	nosig	nosig
g341	g__Catonella	8.35484	0.373305	0.811315	0.460124	0.645427	NA	d__Bacteria	k__unclassified_d__Bacteria	p__Firmicutes	c__Clostridia	o__Clostridiales	f__Lachnospiraceae	g__Catonella	9.33333	12	4.66667	nosig	nosig
g348	g__Cellulosilyticum	36.5735	-0.43521	0.395085	-1.10155	0.270657	NA	d__Bacteria	k__unclassified_d__Bacteria	p__Firmicutes	c__Clostridia	o__Clostridiales	f__Lachnospiraceae	g__Cellulosilyticum	46.6667	34.6667	30.6667	nosig	nosig
g351	g__Centipeda	20.4243	-0.31103	0.67151	-0.46317	0.64324	NA	d__Bacteria	k__unclassified_d__Bacteria	p__Firmicutes	c__Negativicutes	o__Selenomonadales	f__Veillonellaceae	g__Centipeda	28.6667	23.3333	12	nosig	nosig
g353	g__Cetobacterium	7.92197	0.116588	0.80847	0.144208	0.885336	NA	d__Bacteria	k__unclassified_d__Bacteria	p__Fusobacteria	c__Fusobacteriia	o__Fusobacteriales	f__Fusobacteriaceae	g__Cetobacterium	8	8.66667	7.33333	nosig	nosig
g355	g__Chania	31.5537	1.22549	0.55883	2.19296	0.028311	NA	d__Bacteria	k__unclassified_d__Bacteria	p__Proteobacteria	c__Gammaproteobacteria	o__Enterobacteriales	f__Enterobacteriaceae	g__Chania	26	60.6667	11.3333	nosig	nosig
g358	g__Chelonobacter	7.51554	0.346692	0.979095	0.354095	0.723268	NA	d__Bacteria	k__unclassified_d__Bacteria	p__Proteobacteria	c__Gammaproteobacteria	o__Pasteurellales	f__Pasteurellaceae	g__Chelonobacter	8	10	4	nosig	nosig
g364	g__Chitinophaga	18333.1	1.00689	1.45578	0.691647	NA	NA	d__Bacteria	k__unclassified_d__Bacteria	p__Bacteroidetes	c__Sphingobacteriia	o__Sphingobacteriales	f__Chitinophagaceae	g__Chitinophaga	3670.67	7674	31130	nosig	nosig
g370	g__Chlorogloeopsis	993.875	0.184481	0.70368	0.262166	NA	NA	d__Bacteria	k__unclassified_d__Bacteria	p__Cyanobacteria	c__unclassified_p__Cyanobacteria	o__Stigonematales	f__unclassified_o__Stigonematales	g__Chlorogloeopsis	628	720.667	1551.33	nosig	nosig
g373	g__Christensenella	22.0613	0.13157	0.53161	0.247494	0.804526	NA	d__Bacteria	k__unclassified_d__Bacteria	p__Firmicutes	c__Clostridia	o__Clostridiales	f__Christensenellaceae	g__Christensenella	22	24	20.6667	nosig	nosig
g379	g__Chrysosporum	29.3035	-0.40816	0.437494	-0.93294	0.350851	NA	d__Bacteria	k__unclassified_d__Bacteria	p__Cyanobacteria	c__unclassified_p__Cyanobacteria	o__Nostocales	f__Nostocaceae	g__Chrysosporum	44.6667	34	11.3333	nosig	nosig
g387	g__Cloacibacillus	11.1071	1.05654	0.629103	1.67943	0.093067	NA	d__Bacteria	k__unclassified_d__Bacteria	p__Synergistetes	c__Synergistia	o__Synergistales	f__Synergistaceae	g__Cloacibacillus	6.66667	14	12.6667	nosig	nosig
g388	g__Clostridiisalibacter	26.5244	0.832314	0.52172	1.59533	0.110639	NA	d__Bacteria	k__unclassified_d__Bacteria	p__Firmicutes	c__Clostridia	o__Clostridiales	f__Clostridiaceae	g__Clostridiisalibacter	24.6667	44	13.3333	nosig	nosig
g392	g__Coleofasciculus	3132.21	0.575004	1.00226	0.573707	NA	NA	d__Bacteria	k__unclassified_d__Bacteria	p__Cyanobacteria	c__unclassified_p__Cyanobacteria	o__Oscillatoriales	f__unclassified_o__Oscillatoriales	g__Coleofasciculus	372	558	7740.67	nosig	nosig
g398	g__Conchiformibius	30.7805	-0.35408	0.5404	-0.65523	0.512322	NA	d__Bacteria	k__unclassified_d__Bacteria	p__Proteobacteria	c__Betaproteobacteria	o__Neisseriales	f__Neisseriaceae	g__Conchiformibius	38	30	26.6667	nosig	nosig
g402	g__Coprobacillus	14.793	-0.53056	0.455089	-1.16583	0.243683	NA	d__Bacteria	k__unclassified_d__Bacteria	p__Firmicutes	c__Erysipelotrichia	o__Erysipelotrichales	f__Erysipelotrichaceae	g__Coprobacillus	20	14	10.6667	nosig	nosig
g403	g__Coprobacter	21.6899	-0.12231	0.728059	-0.168	0.866586	NA	d__Bacteria	k__unclassified_d__Bacteria	p__Bacteroidetes	c__Bacteroidia	o__Bacteroidales	f__Porphyromonadaceae	g__Coprobacter	20	18.6667	22	nosig	nosig
g404	g__Coprococcus	48.3764	-0.26521	0.624089	-0.42496	0.670866	NA	d__Bacteria	k__unclassified_d__Bacteria	p__Firmicutes	c__Clostridia	o__Clostridiales	f__Lachnospiraceae	g__Coprococcus	58	49.3333	38.6667	nosig	nosig
g408	g__Coriobacterium	24.1115	-0.91347	0.61328	-1.48949	0.136359	NA	d__Bacteria	k__unclassified_d__Bacteria	p__Actinobacteria	c__Coriobacteriia	o__Coriobacteriales	f__Coriobacteriaceae	g__Coriobacterium	34	18	18.6667	nosig	nosig
g410	g__Cosenzaea	8.97067	-1.8926	0.960763	-1.9699	0.04885	NA	d__Bacteria	k__unclassified_d__Bacteria	p__Proteobacteria	c__Gammaproteobacteria	o__Enterobacteriales	f__Enterobacteriaceae	g__Cosenzaea	19.3333	5.33333	2.66667	nosig	nosig
g411	g__Couchioplanes	5.60235	-0.56643	1.43411	-0.39497	0.692867	NA	d__Bacteria	k__unclassified_d__Bacteria	p__Actinobacteria	c__Actinobacteria	o__Micromonosporales	f__Micromonosporaceae	g__Couchioplanes	4	2.66667	8	nosig	nosig
g415	g__Crinalium	1100.23	0.040991	0.838023	0.048914	NA	NA	d__Bacteria	k__unclassified_d__Bacteria	p__Cyanobacteria	c__unclassified_p__Cyanobacteria	o__Oscillatoriales	f__unclassified_o__Oscillatoriales	g__Crinalium	388.667	402	2316	nosig	nosig
g416	g__Croceibacter	25.9386	-0.33015	0.554339	-0.59558	0.551459	NA	d__Bacteria	k__unclassified_d__Bacteria	p__Bacteroidetes	c__Flavobacteriia	o__Flavobacteriales	f__Flavobacteriaceae	g__Croceibacter	34.6667	28	18	nosig	nosig
g418	g__Croceitalea	18.3841	0.11309	0.622698	0.181614	0.855886	NA	d__Bacteria	k__unclassified_d__Bacteria	p__Bacteroidetes	c__Flavobacteriia	o__Flavobacteriales	f__Flavobacteriaceae	g__Croceitalea	18.6667	20.6667	16.6667	nosig	nosig
g420	g__Crocosphaera	248.369	0.113607	0.675829	0.1681	NA	NA	d__Bacteria	k__unclassified_d__Bacteria	p__Cyanobacteria	c__unclassified_p__Cyanobacteria	o__Chroococcales	f__unclassified_o__Chroococcales	g__Crocosphaera	175.333	192	358	nosig	nosig
g447	g__Defluviitoga	16.7929	0.187966	0.678464	0.277046	0.781745	NA	d__Bacteria	k__unclassified_d__Bacteria	p__Thermotogae	c__Thermotogae	o__Petrotogales	f__unclassified_o__Petrotogales	g__Defluviitoga	14.6667	16.6667	18	nosig	nosig
g45	g__Actinotignum	53.1585	0.487515	0.528571	0.922326	0.356359	NA	d__Bacteria	k__unclassified_d__Bacteria	p__Actinobacteria	c__Actinobacteria	o__Actinomycetales	f__Actinomycetaceae	g__Actinotignum	46	64	49.3333	nosig	nosig
g455	g__Denitrobacterium	17.6422	0.473122	0.48997	0.965613	0.334238	NA	d__Bacteria	k__unclassified_d__Bacteria	p__Actinobacteria	c__Coriobacteriia	o__Eggerthellales	f__Eggerthellaceae	g__Denitrobacterium	15.3333	21.3333	16.6667	nosig	nosig
g456	g__Denitrovibrio	42.5665	-0.98369	0.518091	-1.89867	0.057607	NA	d__Bacteria	k__unclassified_d__Bacteria	p__Deferribacteres	c__Deferribacteres	o__Deferribacterales	f__Deferribacteraceae	g__Denitrovibrio	71.3333	36.6667	21.3333	nosig	nosig
g457	g__Dermabacter	45.1879	0.434547	0.5455	0.796602	0.425682	NA	d__Bacteria	k__unclassified_d__Bacteria	p__Actinobacteria	c__Actinobacteria	o__Micrococcales	f__Dermabacteraceae	g__Dermabacter	38	52.6667	47.3333	nosig	nosig
g459	g__Dermatophilus	52.7112	0.626754	0.454963	1.37759	0.168329	NA	d__Bacteria	k__unclassified_d__Bacteria	p__Actinobacteria	c__Actinobacteria	o__Micrococcales	f__Dermatophilaceae	g__Dermatophilus	43.3333	66.6667	46	nosig	nosig
g496	g__Desulfurella	40.6352	0.401207	0.465871	0.861198	0.389129	NA	d__Bacteria	k__unclassified_d__Bacteria	p__Proteobacteria	c__Deltaproteobacteria	o__Desulfurellales	f__Desulfurellaceae	g__Desulfurella	40.6667	54	31.3333	nosig	nosig
g509	g__Dichelobacter	9.62735	0.084446	1.03752	0.081393	0.93513	NA	d__Bacteria	k__unclassified_d__Bacteria	p__Proteobacteria	c__Gammaproteobacteria	o__Cardiobacteriales	f__Cardiobacteriaceae	g__Dichelobacter	10.6667	11.3333	8	nosig	nosig
g51	g__Aerococcus	27.1623	1.11607	0.625342	1.78473	0.074305	NA	d__Bacteria	k__unclassified_d__Bacteria	p__Firmicutes	c__Bacilli	o__Lactobacillales	f__Aerococcaceae	g__Aerococcus	19.3333	42	22	nosig	nosig
g512	g__Dielma	9.60125	1.93112	1.03289	1.86962	0.061537	NA	d__Bacteria	k__unclassified_d__Bacteria	p__Firmicutes	c__Erysipelotrichia	o__Erysipelotrichales	f__Erysipelotrichaceae	g__Dielma	4	15.3333	10	nosig	nosig
g515	g__Diplorickettsia	7.43546	0.134233	0.820988	0.163502	0.870123	NA	d__Bacteria	k__unclassified_d__Bacteria	p__Proteobacteria	c__Gammaproteobacteria	o__Legionellales	f__Coxiellaceae	g__Diplorickettsia	6.66667	7.33333	8	nosig	nosig
g518	g__Dokdonia	48.7925	-0.37044	0.360692	-1.02704	0.304404	NA	d__Bacteria	k__unclassified_d__Bacteria	p__Bacteroidetes	c__Flavobacteriia	o__Flavobacteriales	f__Flavobacteriaceae	g__Dokdonia	56	44	46	nosig	nosig
g520	g__Dolosigranulum	7.08221	-0.59801	0.775442	-0.77119	0.440596	NA	d__Bacteria	k__unclassified_d__Bacteria	p__Firmicutes	c__Bacilli	o__Lactobacillales	f__Carnobacteriaceae	g__Dolosigranulum	10	6.66667	4.66667	nosig	nosig
g526	g__Dyadobacter	4401.44	1.36417	0.914018	1.4925	NA	NA	d__Bacteria	k__unclassified_d__Bacteria	p__Bacteroidetes	c__Cytophagia	o__Cytophagales	f__Cytophagaceae	g__Dyadobacter	2102.67	5681.33	4660	nosig	nosig
g535	g__Eggerthia	1.65334	1.63942	2.23565	0.733307	0.463371	NA	d__Bacteria	k__unclassified_d__Bacteria	p__Firmicutes	c__Erysipelotrichia	o__Erysipelotrichales	f__Erysipelotrichaceae	g__Eggerthia	0.666667	2	2	nosig	nosig
g536	g__Ehrlichia	4.23742	2.50005	2.71351	0.921331	0.356878	NA	d__Bacteria	k__unclassified_d__Bacteria	p__Proteobacteria	c__Alphaproteobacteria	o__Rickettsiales	f__Anaplasmataceae	g__Ehrlichia	1.33333	8	4.66667	nosig	nosig
g538	g__Eleftheria	22.9888	2.49728	0.98653	2.53138	0.011361	NA	d__Bacteria	k__unclassified_d__Bacteria	p__Proteobacteria	c__Betaproteobacteria	o__Burkholderiales	f__unclassified_o__Burkholderiales	g__Eleftheria	3.33333	18.6667	42	nosig	nosig
g543	g__Empedobacter	37.4693	0.902591	0.627943	1.43738	0.150611	NA	d__Bacteria	k__unclassified_d__Bacteria	p__Bacteroidetes	c__Flavobacteriia	o__Flavobacteriales	f__Flavobacteriaceae	g__Empedobacter	17.3333	33.3333	53.3333	nosig	nosig
g547	g__Enhydrobacter	8.95731	-1.38978	1.52439	-0.9117	0.361928	NA	d__Bacteria	k__unclassified_d__Bacteria	p__Proteobacteria	c__Gammaproteobacteria	o__Pseudomonadales	f__Moraxellaceae	g__Enhydrobacter	8.66667	3.33333	11.3333	nosig	nosig
g549	g__Enorma	13.7444	0.662515	0.556513	1.19048	0.233859	NA	d__Bacteria	k__unclassified_d__Bacteria	p__Actinobacteria	c__Coriobacteriia	o__Coriobacteriales	f__Coriobacteriaceae	g__Enorma	11.3333	18	12	nosig	nosig
g555	g__Entomoplasma	1.6027	2.70521	3.8807	0.697093	0.485745	NA	d__Bacteria	k__unclassified_d__Bacteria	p__Tenericutes	c__Mollicutes	o__Entomoplasmatales	f__Entomoplasmataceae	g__Entomoplasma	0.666667	4.66667	0	nosig	nosig
g557	g__Epulopiscium	8.0358	0.521825	0.967326	0.539451	0.589576	NA	d__Bacteria	k__unclassified_d__Bacteria	p__Firmicutes	c__Clostridia	o__Clostridiales	f__unclassified_o__Clostridiales	g__Epulopiscium	4.66667	6.66667	11.3333	nosig	nosig
g558	g__Eremococcus	6.89682	-1.51527	0.954572	-1.58738	0.112426	NA	d__Bacteria	k__unclassified_d__Bacteria	p__Firmicutes	c__Bacilli	o__Lactobacillales	f__Aerococcaceae	g__Eremococcus	11.3333	4	6	nosig	nosig
g560	g__Erysipelatoclostridium	10.0561	-1.29928	0.763386	-1.702	0.088755	NA	d__Bacteria	k__unclassified_d__Bacteria	p__Firmicutes	c__Erysipelotrichia	o__Erysipelotrichales	f__Erysipelotrichaceae	g__Erysipelatoclostridium	14.6667	6	8.66667	nosig	nosig
g561	g__Erysipelothrix	3.47886	-0.99636	1.83601	-0.54268	0.587352	NA	d__Bacteria	k__unclassified_d__Bacteria	p__Firmicutes	c__Erysipelotrichia	o__Erysipelotrichales	f__Erysipelotrichaceae	g__Erysipelothrix	4	2	4.66667	nosig	nosig
g564	g__Estrella	26.9539	-0.16774	0.618036	-0.27141	0.786072	NA	d__Bacteria	k__unclassified_d__Bacteria	p__Chlamydiae	c__Chlamydiia	o__Chlamydiales	f__Criblamydiaceae	g__Estrella	36	32.6667	14	nosig	nosig
g565	g__Ethanoligenens	49.7481	0.202627	0.414776	0.488522	0.62518	NA	d__Bacteria	k__unclassified_d__Bacteria	p__Firmicutes	c__Clostridia	o__Clostridiales	f__Ruminococcaceae	g__Ethanoligenens	50	58	42	nosig	nosig
g569	g__Ewingella	43.4905	-0.00485	0.404637	-0.01197	0.990446	NA	d__Bacteria	k__unclassified_d__Bacteria	p__Proteobacteria	c__Gammaproteobacteria	o__Enterobacteriales	f__Enterobacteriaceae	g__Ewingella	53.3333	53.3333	28	nosig	nosig
g57	g__Aetherobacter	13.7631	-0.78083	1.07374	-0.7272	0.467101	NA	d__Bacteria	k__unclassified_d__Bacteria	p__Proteobacteria	c__Deltaproteobacteria	o__Myxococcales	f__Polyangiaceae	g__Aetherobacter	18.6667	11.3333	13.3333	nosig	nosig
g571	g__Facklamia	26.0921	0.688391	0.824649	0.834769	0.403848	NA	d__Bacteria	k__unclassified_d__Bacteria	p__Firmicutes	c__Bacilli	o__Lactobacillales	f__Aerococcaceae	g__Facklamia	21.3333	34.6667	24	nosig	nosig
g573	g__Faecalibaculum	15.1945	-0.00283	0.52179	-0.00543	0.99567	NA	d__Bacteria	k__unclassified_d__Bacteria	p__Firmicutes	c__Erysipelotrichia	o__Erysipelotrichales	f__Erysipelotrichaceae	g__Faecalibaculum	18	18	10	nosig	nosig
g574	g__Faecalicoccus	4.67284	-0.77471	0.902018	-0.85887	0.390414	NA	d__Bacteria	k__unclassified_d__Bacteria	p__Firmicutes	c__Erysipelotrichia	o__Erysipelotrichales	f__Erysipelotrichaceae	g__Faecalicoccus	8	4.66667	2	nosig	nosig
g575	g__Faecalitalea	0.746495	1.84727	3.49762	0.528149	0.597396	NA	d__Bacteria	k__unclassified_d__Bacteria	p__Firmicutes	c__Erysipelotrichia	o__Erysipelotrichales	f__Erysipelotrichaceae	g__Faecalitalea	0	0.666667	1.33333	nosig	nosig
g576	g__Falsirhodobacter	49.116	-0.61483	0.442695	-1.38884	0.164881	NA	d__Bacteria	k__unclassified_d__Bacteria	p__Proteobacteria	c__Alphaproteobacteria	o__Rhodobacterales	f__Rhodobacteraceae	g__Falsirhodobacter	60	40	48.6667	nosig	nosig
g577	g__Fangia	32.5845	-0.01084	0.577509	-0.01877	0.985026	NA	d__Bacteria	k__unclassified_d__Bacteria	p__Proteobacteria	c__Gammaproteobacteria	o__Thiotrichales	f__unclassified_o__Thiotrichales	g__Fangia	44	44	14	nosig	nosig
g578	g__Fenollaria	3.23347	-1.19932	1.21029	-0.99094	0.321714	NA	d__Bacteria	k__unclassified_d__Bacteria	p__Firmicutes	c__Clostridia	o__Clostridiales	f__unclassified_o__Clostridiales	g__Fenollaria	4.66667	2	2.66667	nosig	nosig
g579	g__Fermentimonas	21.71	0.455458	0.651795	0.698774	0.484693	NA	d__Bacteria	k__unclassified_d__Bacteria	p__Bacteroidetes	c__Bacteroidia	o__Bacteroidales	f__Porphyromonadaceae	g__Fermentimonas	15.3333	21.3333	25.3333	nosig	nosig
g584	g__Fervidicella	34.5736	0.757731	0.555957	1.36293	0.172905	NA	d__Bacteria	k__unclassified_d__Bacteria	p__Firmicutes	c__Clostridia	o__Clostridiales	f__Clostridiaceae	g__Fervidicella	28.6667	48.6667	29.3333	nosig	nosig
g586	g__Fervidobacterium	48.4986	0.040938	0.45441	0.090092	0.928214	NA	d__Bacteria	k__unclassified_d__Bacteria	p__Thermotogae	c__Thermotogae	o__Thermotogales	f__Fervidobacteriaceae	g__Fervidobacterium	48.6667	50.6667	44.6667	nosig	nosig
[truncated: 300 more rows]

## Sheet: Table S3.2
Table S3.2: Differential analysis of CC30 and NCC in bacterial community.
[truncated: 1,896 more rows]

## Sheet: Tables S3.3
Table S3.3: Differential analysis of CC30 and CC10 in bacterial community.
[truncated: 1,896 more rows]

[truncated: 17 more sheets: Table S4.1, Table S4.2, Table S4.3, Table S5.1, Table S5.2, Table S5.3, Table S5.4, Table S5.5, Table S5.6, Table S6.1, Table S6.2, Table S7, Table S8, Table S9.1, Table S9.2, Table S10, Table S11]
